# Supplementary material for: Integrative analysis of super enhancer SNPs for type 2 diabetes
Source: PLoS One. 2018 Jan 31;13(1):e0192105. doi: 10.1371/journal.pone.0192105 (PMC5792005; doi:10.1371/journal.pone.0192105)
Supplement: S1 Table — (XLSX) [file pone.0192105.s001.xlsx]

## Sheet: S1 Table
S1 Table. A detailed list of T2D-relevant cell & tissue types
Cell/Tissue	Genome	Factor	GEO URL
Adipose Nuclei	hg19	H3K27ac	https://www.ncbi.nlm.nih.gov/geo/query/acc.cgi?acc= GSM916066
Adipose Tissue	hg19	H3K27ac	https://www.ncbi.nlm.nih.gov/geo/query/acc.cgi?acc= GSM906394
Aorta	hg19	H3K27ac	https://www.ncbi.nlm.nih.gov/geo/query/acc.cgi?acc= GSM906392
Bladder	hg19	H3K27ac	https://www.ncbi.nlm.nih.gov/geo/query/acc.cgi?acc= GSM1013133
Brain Angular Gyrus	hg19	H3K27ac	https://www.ncbi.nlm.nih.gov/geo/query/acc.cgi?acc= GSM773016
Brain Anterior Caudate	hg19	H3K27ac	https://www.ncbi.nlm.nih.gov/geo/query/acc.cgi?acc= GSM772832
Brain Cingulate Gyrus	hg19	H3K27ac	https://www.ncbi.nlm.nih.gov/geo/query/acc.cgi?acc= GSM773011
Brain Hippocampus Middle	hg19	H3K27ac	https://www.ncbi.nlm.nih.gov/geo/query/acc.cgi?acc= GSM773020
Brain Hippocampus Middle 150	hg19	H3K27ac	https://www.ncbi.nlm.nih.gov/geo/query/acc.cgi?acc= GSM916035
Brain Inferior Temporal Lobe	hg19	H3K27ac	https://www.ncbi.nlm.nih.gov/geo/query/acc.cgi?acc= GSM772995
Brain Mid Frontal Lobe	hg19	H3K27ac	https://www.ncbi.nlm.nih.gov/geo/query/acc.cgi?acc= GSM773015
CD4p CD225int CD127p Tmem	hg19	H3K27ac	https://www.ncbi.nlm.nih.gov/geo/query/acc.cgi?acc= GSM916026
CD4p CD25- CD45RAp Naive	hg19	H3K27ac	https://www.ncbi.nlm.nih.gov/geo/query/acc.cgi?acc= GSM773004
CD4p CD25- CD45ROp Memory	hg19	H3K27ac	https://www.ncbi.nlm.nih.gov/geo/query/acc.cgi?acc= GSM772859
CD4p CD25- Il17- PMAstim Th	hg19	H3K27ac	https://www.ncbi.nlm.nih.gov/geo/query/acc.cgi?acc= GSM772905
CD4p CD25- Il17p PMAstim Th17	hg19	H3K27ac	https://www.ncbi.nlm.nih.gov/geo/query/acc.cgi?acc= GSM772987
CD8 Memory 7pool	hg19	H3K27ac	https://www.ncbi.nlm.nih.gov/geo/query/acc.cgi?acc= GSM772880
CD8 Naive 7pool	hg19	H3K27ac	https://www.ncbi.nlm.nih.gov/geo/query/acc.cgi?acc= GSM772949
CD8 Naive 8pool	hg19	H3K27ac	https://www.ncbi.nlm.nih.gov/geo/query/acc.cgi?acc= GSM772976
CD8 primiary	hg19	H3K27ac	https://www.ncbi.nlm.nih.gov/geo/query/acc.cgi?acc= GSM1102781
Liver	hg19	H3K27ac	https://www.ncbi.nlm.nih.gov/geo/query/acc.cgi?acc=GSM1112809
Osteoblasts	hg19	H3K27ac	https://www.ncbi.nlm.nih.gov/geo/query/acc.cgi?acc= GSM733739
Pancreas	hg19	H3K27ac	https://www.ncbi.nlm.nih.gov/geo/query/acc.cgi?acc= GSM1013129
Pancreatic islets	hg19	H3K27ac	https://www.ncbi.nlm.nih.gov/geo/query/acc.cgi?acc= GSM1261672
Skeletal Muscle	hg19	H3K27ac	https://www.ncbi.nlm.nih.gov/geo/query/acc.cgi?acc= GSM916064
Skeletal Muscle Myoblast	hg19	H3K27ac	https://www.ncbi.nlm.nih.gov/geo/query/acc.cgi?acc= GSM733755
Thymus	hg19	H3K27ac	https://www.ncbi.nlm.nih.gov/geo/query/acc.cgi?acc= GSM1013125
