# Supplementary material for: Integrative analysis of super enhancer SNPs for type 2 diabetes
Source: PLoS One. 2018 Jan 31;13(1):e0192105. doi: 10.1371/journal.pone.0192105 (PMC5792005; doi:10.1371/journal.pone.0192105)
Supplement: S2 Table — (XLSX) [file pone.0192105.s002.xlsx]

## Sheet: S2 Table
S2 Table. Super enhancers in T2D-relevant cell & tissue types
Chr	Super enhancer start (hg19)	Super enhancer end (hg19)	Cell/tissue types
chr1	120485363	120615071	Adipose Nuclei
chr13	110838836	111112228	Adipose Nuclei
chr1	145206326	145293008	Adipose Nuclei
chr5	158117077	158371526	Adipose Nuclei
chr2	218548183	218895526	Adipose Nuclei
chr2	54586565	54904699	Adipose Nuclei
chr6	112420456	112652968	Adipose Nuclei
chr3	12327760	12522419	Adipose Nuclei
chr1	12455848	12698932	Adipose Nuclei
chr8	30239218	30455499	Adipose Nuclei
chr11	111468184	111670113	Adipose Nuclei
chr10	82143428	82297600	Adipose Nuclei
chr2	145147464	145289272	Adipose Nuclei
chr1	92148226	92358240	Adipose Nuclei
chr10	114708122	114899787	Adipose Nuclei
chr10	97067610	97208276	Adipose Nuclei
chr9	14132520	14325750	Adipose Nuclei
chr7	116124962	116229755	Adipose Nuclei
chr22	46436313	46491627	Adipose Nuclei
chr15	62681468	62918670	Adipose Nuclei
chr9	124030416	124136617	Adipose Nuclei
chr9	112747903	112917636	Adipose Nuclei
chr5	158457028	158534580	Adipose Nuclei
chr19	13106663	13216504	Adipose Nuclei
chr3	127414600	127543388	Adipose Nuclei
chr7	80212197	80311799	Adipose Nuclei
chr1	61541623	61748432	Adipose Nuclei
chr11	65250988	65277615	Adipose Nuclei
chr8	62494289	62637126	Adipose Nuclei
chr2	1631156	1749787	Adipose Nuclei
chr3	134026936	134116287	Adipose Nuclei
chr1	22216950	22289038	Adipose Nuclei
chr1	162581349	162728101	Adipose Nuclei
chr16	20860093	20943369	Adipose Nuclei
chr15	67335503	67451448	Adipose Nuclei
chr15	78282987	78379012	Adipose Nuclei
chr5	131744052	131837440	Adipose Nuclei
chr1	182987857	183119248	Adipose Nuclei
chr2	36578955	36718688	Adipose Nuclei
chr1	201664131	201763021	Adipose Nuclei
chr12	45582850	45752605	Adipose Nuclei
chr2	165547251	165708317	Adipose Nuclei
chr6	111857372	111951393	Adipose Nuclei
chr4	87919434	88044361	Adipose Nuclei
chr1	8402564	8538135	Adipose Nuclei
chr1	100100766	100159785	Adipose Nuclei
chr5	142656014	142786266	Adipose Nuclei
chr6	53100514	53226188	Adipose Nuclei
chr3	171756467	171898840	Adipose Nuclei
chr14	74162537	74262829	Adipose Nuclei
chr11	101979534	102114317	Adipose Nuclei
chr14	53310705	53428441	Adipose Nuclei
chr10	4981129	5069064	Adipose Nuclei
chr13	41119761	41243259	Adipose Nuclei
chr7	75920207	75994738	Adipose Nuclei
chr2	47166289	47314830	Adipose Nuclei
chr9	676861	753783	Adipose Nuclei
chr3	64129261	64254882	Adipose Nuclei
chr3	66414139	66556837	Adipose Nuclei
chr2	201979028	202029932	Adipose Nuclei
chr11	65182163	65214870	Adipose Nuclei
chr5	42421467	42633445	Adipose Nuclei
chr3	42053210	42165022	Adipose Nuclei
chr1	204374155	204477633	Adipose Nuclei
chr4	185665984	185749263	Adipose Nuclei
chr7	137554800	137687567	Adipose Nuclei
chr1	203592356	203677659	Adipose Nuclei
chr7	104613167	104688337	Adipose Nuclei
chr10	80826091	80955927	Adipose Nuclei
chr12	13287838	13378153	Adipose Nuclei
chr10	63798002	63858499	Adipose Nuclei
chr15	66992263	67099234	Adipose Nuclei
chr12	6419252	6482702	Adipose Nuclei
chr3	16410887	16571067	Adipose Nuclei
chr11	75470367	75570895	Adipose Nuclei
chr3	30638188	30736557	Adipose Nuclei
chr5	31911610	32078119	Adipose Nuclei
chr21	35094425	35216685	Adipose Nuclei
chr3	15283620	15404219	Adipose Nuclei
chr11	118471872	118531344	Adipose Nuclei
chr2	64010624	64126304	Adipose Nuclei
chr10	26726102	26854803	Adipose Nuclei
chr10	113890801	114005230	Adipose Nuclei
chr15	57842551	58002339	Adipose Nuclei
chr5	172158629	172235472	Adipose Nuclei
chr12	109535608	109627128	Adipose Nuclei
chr14	59707337	59839553	Adipose Nuclei
chr18	60896801	61014593	Adipose Nuclei
chr1	144884336	144945669	Adipose Nuclei
chr3	151975890	152053203	Adipose Nuclei
chr17	27965032	28092446	Adipose Nuclei
chr5	151038273	151082892	Adipose Nuclei
chr3	111569662	111692339	Adipose Nuclei
chr13	97862946	97961565	Adipose Nuclei
chr20	45932249	45990848	Adipose Nuclei
chr1	156065452	156101121	Adipose Nuclei
chr17	29875640	29928722	Adipose Nuclei
chr15	60637370	60720031	Adipose Nuclei
chr6	7106146	7181252	Adipose Nuclei
chr12	57519878	57565970	Adipose Nuclei
chr10	13849954	13946776	Adipose Nuclei
chr7	55111764	55209735	Adipose Nuclei
chr1	226837563	226928166	Adipose Nuclei
chr1	234717192	234758481	Adipose Nuclei
chr1	21577701	21671990	Adipose Nuclei
chr10	33481759	33627106	Adipose Nuclei
chr10	104497945	104579360	Adipose Nuclei
chr21	16329855	16439874	Adipose Nuclei
chr17	53467780	53534629	Adipose Nuclei
chr1	145091326	145160938	Adipose Nuclei
chr15	48680867	48764053	Adipose Nuclei
chr3	129275498	129347842	Adipose Nuclei
chr12	109187192	109251439	Adipose Nuclei
chr6	11186994	11264756	Adipose Nuclei
chr17	40498201	40589655	Adipose Nuclei
chr22	36715281	36785261	Adipose Nuclei
chr19	39126719	39226327	Adipose Nuclei
chr10	6182494	6261722	Adipose Nuclei
chr22	25939887	26098355	Adipose Nuclei
chr8	13300752	13374693	Adipose Nuclei
chr10	104354819	104419024	Adipose Nuclei
chr10	126313755	126446862	Adipose Nuclei
chr5	149968631	150037961	Adipose Nuclei
chr17	40361398	40482407	Adipose Nuclei
chr7	47472005	47561400	Adipose Nuclei
chr2	55197748	55279808	Adipose Nuclei
chr6	144586232	144701565	Adipose Nuclei
chr4	122586707	122649203	Adipose Nuclei
chr13	33796509	33865953	Adipose Nuclei
chr2	189940163	190046261	Adipose Nuclei
chr5	95995974	96127988	Adipose Nuclei
chr7	107530331	107645829	Adipose Nuclei
chr5	67509819	67590624	Adipose Nuclei
chr3	124526733	124607932	Adipose Nuclei
chr11	75012082	75064147	Adipose Nuclei
chr18	71884229	71960606	Adipose Nuclei
chr6	6618133	6786846	Adipose Nuclei
chr13	114739755	114845549	Adipose Nuclei
chrX	64886466	64944339	Adipose Nuclei
chr11	85724162	85782597	Adipose Nuclei
chr8	82387902	82412583	Adipose Nuclei
chr10	81139024	81207473	Adipose Nuclei
chr2	227589031	227667917	Adipose Nuclei
chr5	172259259	172339556	Adipose Nuclei
chr2	46523122	46595093	Adipose Nuclei
chr11	114002065	114074418	Adipose Nuclei
chr17	57405659	57479876	Adipose Nuclei
chr3	187443146	187468463	Adipose Nuclei
chr7	129989436	130051674	Adipose Nuclei
chr2	109149628	109212599	Adipose Nuclei
chr19	3334565	3410328	Adipose Nuclei
chr12	102792147	102878805	Adipose Nuclei
chr1	144964316	145035777	Adipose Nuclei
chr9	112536251	112587712	Adipose Nuclei
chr8	12942965	13026901	Adipose Nuclei
chr2	228516969	228585016	Adipose Nuclei
chr1	109894479	109941641	Adipose Nuclei
chr18	46064337	46151825	Adipose Nuclei
chr10	3815783	3829938	Adipose Nuclei
chr21	43297306	43380008	Adipose Nuclei
chr4	159687696	159749529	Adipose Nuclei
chr15	42196454	42265801	Adipose Nuclei
chr5	150135837	150182047	Adipose Nuclei
chr7	134828081	134857026	Adipose Nuclei
chr16	53075951	53175874	Adipose Nuclei
chr2	189827579	189853730	Adipose Nuclei
chr17	57859239	57931953	Adipose Nuclei
chr10	116363373	116490071	Adipose Nuclei
chr18	46229136	46336294	Adipose Nuclei
chr20	48860807	48930471	Adipose Nuclei
chr2	87751194	87819799	Adipose Nuclei
chr2	112188123	112256428	Adipose Nuclei
chr9	75745718	75784110	Adipose Nuclei
chr9	137214672	137302437	Adipose Nuclei
chr19	42899939	42942433	Adipose Nuclei
chr2	75060681	75122798	Adipose Nuclei
chr10	71208884	71252920	Adipose Nuclei
chr12	27389693	27485059	Adipose Nuclei
chr15	65121772	65198353	Adipose Nuclei
chrX	135225892	135297442	Adipose Nuclei
chr9	19111271	19187411	Adipose Nuclei
chr1	235089787	235134749	Adipose Nuclei
chr8	38557617	38666457	Adipose Nuclei
chr5	14143876	14220012	Adipose Nuclei
chr1	32370158	32426716	Adipose Nuclei
chr7	27153688	27196950	Adipose Nuclei
chr5	139014509	139059377	Adipose Nuclei
chr3	81765107	81813246	Adipose Nuclei
chr6	148812210	148872723	Adipose Nuclei
chr17	38439392	38506366	Adipose Nuclei
chr3	159478582	159601560	Adipose Nuclei
chr11	128326149	128401251	Adipose Nuclei
chr15	93438147	93462420	Adipose Nuclei
chr6	31780734	31800231	Adipose Nuclei
chr2	161208059	161289809	Adipose Nuclei
chr3	111434862	111523742	Adipose Nuclei
chr11	58938873	58995321	Adipose Nuclei
chr11	86626700	86670285	Adipose Nuclei
chr14	70053133	70196618	Adipose Nuclei
chr1	64934715	65022732	Adipose Nuclei
chr7	139408991	139454621	Adipose Nuclei
chr20	52194499	52241471	Adipose Nuclei
chr17	71273803	71337087	Adipose Nuclei
chr15	63783389	63858667	Adipose Nuclei
chr11	75778577	75865994	Adipose Nuclei
chr11	63320527	63382492	Adipose Nuclei
chr22	30666824	30748704	Adipose Nuclei
chr5	180211754	180259662	Adipose Nuclei
chr11	111684199	111723368	Adipose Nuclei
chr20	33461811	33538709	Adipose Nuclei
chr14	77472708	77526300	Adipose Nuclei
chr11	75264080	75296640	Adipose Nuclei
chr10	95186970	95243126	Adipose Nuclei
chr20	48802930	48844173	Adipose Nuclei
chr15	77325506	77369415	Adipose Nuclei
chr14	69229362	69284487	Adipose Nuclei
chr12	110974372	111030619	Adipose Nuclei
chr9	32383078	32457013	Adipose Nuclei
chr21	34731483	34808362	Adipose Nuclei
chr19	12873732	12907630	Adipose Nuclei
chr6	163812425	163859943	Adipose Nuclei
chr21	36206828	36264255	Adipose Nuclei
chr5	115276581	115332122	Adipose Nuclei
chr1	223887196	223937983	Adipose Nuclei
chr3	145841109	145896532	Adipose Nuclei
chr12	106456628	106535848	Adipose Nuclei
chr9	101703698	101767342	Adipose Nuclei
chr16	68270633	68335789	Adipose Nuclei
chr8	28203320	28273868	Adipose Nuclei
chr12	125388338	125426129	Adipose Nuclei
chr3	156844634	156894808	Adipose Nuclei
chr1	51431960	51487159	Adipose Nuclei
chr4	103718211	103750834	Adipose Nuclei
chr4	123746505	123833483	Adipose Nuclei
chr5	95143321	95203380	Adipose Nuclei
chr12	92523370	92541163	Adipose Nuclei
chr8	26428248	26501692	Adipose Nuclei
chr11	118776961	118801489	Adipose Nuclei
chr2	55310330	55366150	Adipose Nuclei
chr5	148512944	148610042	Adipose Nuclei
chr4	77868766	77944518	Adipose Nuclei
chr2	9476417	9569951	Adipose Nuclei
chr2	207993463	208033227	Adipose Nuclei
chr14	55563236	55614101	Adipose Nuclei
chr7	30153528	30229069	Adipose Nuclei
chr7	95210585	95241190	Adipose Nuclei
chr21	45122017	45204067	Adipose Nuclei
chr10	14576958	14648642	Adipose Nuclei
chr2	43128030	43196466	Adipose Nuclei
chr2	69654978	69722789	Adipose Nuclei
chr6	137511487	137563677	Adipose Nuclei
chr2	20766704	20835926	Adipose Nuclei
chr3	191031189	191114875	Adipose Nuclei
chr11	76480614	76549604	Adipose Nuclei
chr22	33175434	33254783	Adipose Nuclei
chr1	234633838	234681407	Adipose Nuclei
chr7	115941201	115999237	Adipose Nuclei
chr11	57036227	57095311	Adipose Nuclei
chr10	17240327	17282026	Adipose Nuclei
chr6	108877884	108945884	Adipose Nuclei
chr3	118996470	119077351	Adipose Nuclei
chr11	10312838	10351582	Adipose Nuclei
chr6	17863073	17936477	Adipose Nuclei
chr1	36807662	36866864	Adipose Nuclei
chr3	13554259	13655869	Adipose Nuclei
chr3	43326138	43374825	Adipose Nuclei
chr6	105026306	105088641	Adipose Nuclei
chr7	120627161	120682742	Adipose Nuclei
chr10	7640545	7711911	Adipose Nuclei
chr7	106618925	106721216	Adipose Nuclei
chr11	64616066	64656075	Adipose Nuclei
chr3	138065722	138117229	Adipose Nuclei
chr8	61424969	61476834	Adipose Nuclei
chr9	94168553	94192717	Adipose Nuclei
chr11	33709545	33767150	Adipose Nuclei
chr9	132241139	132264696	Adipose Nuclei
chr5	52052598	52138481	Adipose Nuclei
chr1	65354735	65433301	Adipose Nuclei
chr20	43200235	43246269	Adipose Nuclei
chr14	69009414	69106829	Adipose Nuclei
chr20	48717052	48789891	Adipose Nuclei
chr15	85292050	85389378	Adipose Nuclei
chr7	36191217	36286247	Adipose Nuclei
chr1	151915786	151974621	Adipose Nuclei
chr1	94017208	94095683	Adipose Nuclei
chr12	60057128	60132817	Adipose Nuclei
chr9	35463912	35554685	Adipose Nuclei
chr2	68415168	68482077	Adipose Nuclei
chr3	123081878	123165713	Adipose Nuclei
chr2	232467406	232509788	Adipose Nuclei
chr16	66535918	66584785	Adipose Nuclei
chr12	53431994	53467198	Adipose Nuclei
chr9	101610477	101686521	Adipose Nuclei
chr22	30176259	30252220	Adipose Nuclei
chr2	65282542	65359662	Adipose Nuclei
chr2	43437036	43505371	Adipose Nuclei
chr18	46448577	46484802	Adipose Nuclei
chr2	70342289	70372076	Adipose Nuclei
chr11	96025273	96077007	Adipose Nuclei
chr17	76856123	76931861	Adipose Nuclei
chr4	77098360	77140907	Adipose Nuclei
chr17	40662787	40684718	Adipose Nuclei
chr2	239753790	239802139	Adipose Nuclei
chr12	69260245	69355420	Adipose Nuclei
chr7	130644228	130762535	Adipose Nuclei
chr1	207977138	208002770	Adipose Nuclei
chr9	73003809	73037577	Adipose Nuclei
chr5	39392970	39428244	Adipose Nuclei
chr2	10110363	10193909	Adipose Nuclei
chr15	64261927	64322360	Adipose Nuclei
chr5	149864150	149904308	Adipose Nuclei
chr3	30496390	30591982	Adipose Nuclei
chr12	111834286	111889811	Adipose Nuclei
chr7	130565363	130631230	Adipose Nuclei
chr1	157961531	158006416	Adipose Nuclei
chr6	112317314	112365751	Adipose Nuclei
chr11	45866622	45902630	Adipose Nuclei
chr2	238578386	238654070	Adipose Nuclei
chr17	1664882	1704930	Adipose Nuclei
chr2	39333685	39390131	Adipose Nuclei
chr19	30152166	30207801	Adipose Nuclei
chr9	129836470	129897471	Adipose Nuclei
chr9	139404221	139463290	Adipose Nuclei
chr11	114150615	114191680	Adipose Nuclei
chr11	123023292	123067400	Adipose Nuclei
chr2	219145665	219158265	Adipose Nuclei
chr16	85584430	85610135	Adipose Nuclei
chr3	50272275	50309610	Adipose Nuclei
chr8	103764759	103823497	Adipose Nuclei
chr9	33131315	33169472	Adipose Nuclei
chr3	12176993	12247511	Adipose Nuclei
chr11	65042227	65090445	Adipose Nuclei
chr12	1765881	1833165	Adipose Nuclei
chr12	39967152	40023104	Adipose Nuclei
chr4	38663539	38700670	Adipose Nuclei
chr17	76370581	76422283	Adipose Nuclei
chr1	156425798	156479324	Adipose Nuclei
chr5	95049462	95124047	Adipose Nuclei
chr20	48289904	48344905	Adipose Nuclei
chr3	152065965	152166290	Adipose Nuclei
chr1	201417206	201482261	Adipose Nuclei
chr12	24679626	24717811	Adipose Nuclei
chr14	52313012	52390602	Adipose Nuclei
chr17	17712993	17761483	Adipose Nuclei
chr3	141104201	141151981	Adipose Nuclei
chr20	1300953	1319733	Adipose Nuclei
chr6	160099512	160152209	Adipose Nuclei
chr3	15598639	15656108	Adipose Nuclei
chr18	9100873	9149782	Adipose Nuclei
chr2	20226894	20274912	Adipose Nuclei
chr3	128888780	128977694	Adipose Nuclei
chr3	188814484	188867303	Adipose Nuclei
chr19	6054967	6110627	Adipose Nuclei
chr17	75092282	75162618	Adipose Nuclei
chr12	50631329	50671824	Adipose Nuclei
chr1	151253192	151314709	Adipose Nuclei
chr12	120662047	120704024	Adipose Nuclei
chr19	40734674	40793531	Adipose Nuclei
chr14	69388819	69450692	Adipose Nuclei
chr12	32673460	32731697	Adipose Nuclei
chr1	19739675	19833107	Adipose Nuclei
chr17	7736603	7749691	Adipose Nuclei
chr5	150552880	150615380	Adipose Nuclei
chr11	63429690	63491736	Adipose Nuclei
chr11	61721930	61742118	Adipose Nuclei
chr9	133698784	133753430	Adipose Nuclei
chr12	715433	773757	Adipose Nuclei
chr11	62298188	62315779	Adipose Nuclei
chr1	12190059	12247198	Adipose Nuclei
chr10	30710768	30754299	Adipose Nuclei
chr1	155930284	155954742	Adipose Nuclei
chr1	156710001	156723555	Adipose Nuclei
chr20	34679127	34746032	Adipose Nuclei
chr1	27097251	27140496	Adipose Nuclei
chr13	30933754	30997498	Adipose Nuclei
chr10	73722231	73771261	Adipose Nuclei
chr14	61937453	62055873	Adipose Nuclei
chr12	26260325	26280851	Adipose Nuclei
chr1	36618392	36634906	Adipose Nuclei
chr13	48794540	48829074	Adipose Nuclei
chr1	225997495	226034112	Adipose Nuclei
chr1	87166411	87224658	Adipose Nuclei
chr2	42136123	42171456	Adipose Nuclei
chr15	86085869	86169999	Adipose Nuclei
chr1	209832620	209852949	Adipose Nuclei
chr3	43731767	43815704	Adipose Nuclei
chr14	21708997	21738966	Adipose Nuclei
chr19	39887713	39905863	Adipose Nuclei
chr6	44183669	44207558	Adipose Nuclei
chr10	131731855	131765083	Adipose Nuclei
chr10	75756955	75822012	Adipose Nuclei
chr1	56961524	57046559	Adipose Nuclei
chr10	32594606	32679613	Adipose Nuclei
chr19	13948737	13963116	Adipose Nuclei
chr17	79359532	79404085	Adipose Nuclei
chr6	43736316	43775755	Adipose Nuclei
chr1	153697735	153778834	Adipose Nuclei
chr11	14631757	14695763	Adipose Nuclei
chr10	13690360	13762439	Adipose Nuclei
chrX	43516575	43570815	Adipose Nuclei
chr12	16499161	16523480	Adipose Nuclei
chr10	3845037	3930906	Adipose Nuclei
chr5	178691630	178754756	Adipose Nuclei
chr19	11230342	11321546	Adipose Nuclei
chr19	48216283	48249592	Adipose Nuclei
chr3	112344841	112374149	Adipose Nuclei
chr11	86687308	86732144	Adipose Nuclei
chr2	174849607	174929101	Adipose Nuclei
chr7	93538388	93558067	Adipose Nuclei
chr19	2028324	2065846	Adipose Nuclei
chr1	212456875	212491476	Adipose Nuclei
chr3	14833931	14933772	Adipose Nuclei
chr8	93072858	93121637	Adipose Nuclei
chr1	118643694	118691805	Adipose Nuclei
chr13	75977616	76067892	Adipose Nuclei
chr1	39541434	39621629	Adipose Nuclei
chr15	81276493	81318536	Adipose Nuclei
chr17	17462524	17497157	Adipose Nuclei
chr2	70296232	70323660	Adipose Nuclei
chr8	38262390	38326669	Adipose Nuclei
chr11	95920045	96001583	Adipose Nuclei
chr3	123321658	123381533	Adipose Nuclei
chr16	24985615	25027756	Adipose Nuclei
chr8	130944190	131028814	Adipose Nuclei
chr8	134227875	134311366	Adipose Nuclei
chr22	50345544	50365028	Adipose Nuclei
chr8	126422663	126453334	Adipose Nuclei
chr8	77583501	77612352	Adipose Nuclei
chr17	6914563	6928997	Adipose Nuclei
chr17	15123614	15183572	Adipose Nuclei
chr8	22485795	22532270	Adipose Nuclei
chr8	13049401	13146988	Adipose Nuclei
chr1	203475229	203529090	Adipose Nuclei
chr11	119165115	119193748	Adipose Nuclei
chr6	34982996	35022165	Adipose Nuclei
chr9	71787528	71814146	Adipose Nuclei
chr1	154377018	154436889	Adipose Nuclei
chr7	98692790	98742758	Adipose Nuclei
chr2	42271934	42289966	Adipose Nuclei
chr4	89711946	89752781	Adipose Nuclei
chr10	81862794	81928748	Adipose Nuclei
chr7	79761746	79792650	Adipose Nuclei
chr17	2294045	2322811	Adipose Nuclei
chr16	81499775	81590004	Adipose Nuclei
chr3	142565285	142610037	Adipose Nuclei
chr9	37988079	38070472	Adipose Nuclei
chr2	164536986	164594371	Adipose Nuclei
chr15	75929197	75973557	Adipose Nuclei
chr11	3852445	3930490	Adipose Nuclei
chr12	56108563	56125163	Adipose Nuclei
chr2	42323824	42376256	Adipose Nuclei
chr9	117129088	117161472	Adipose Nuclei
chr5	179243699	179264850	Adipose Nuclei
chr9	107534071	107563604	Adipose Nuclei
chr11	10369703	10410540	Adipose Nuclei
chr3	5017257	5037887	Adipose Nuclei
chr17	46641810	46667072	Adipose Nuclei
chr10	90638176	90713380	Adipose Nuclei
chr13	110407602	110444433	Adipose Nuclei
chr4	129702779	129785133	Adipose Nuclei
chr12	54383968	54409342	Adipose Nuclei
chr2	62921154	62969126	Adipose Nuclei
chr3	177047471	177079755	Adipose Nuclei
chr1	164526670	164615375	Adipose Nuclei
chr3	9902655	9941408	Adipose Nuclei
chr11	113929216	113983360	Adipose Nuclei
chr12	46745509	46786096	Adipose Nuclei
chr3	9433413	9466997	Adipose Nuclei
chr7	114561016	114600229	Adipose Nuclei
chr3	87016228	87041541	Adipose Nuclei
chr11	66641441	66703669	Adipose Nuclei
chr9	110022093	110067694	Adipose Nuclei
chr3	29320421	29340142	Adipose Nuclei
chr6	53260872	53306802	Adipose Nuclei
chr6	30646524	30659899	Adipose Nuclei
chr2	173912573	173958395	Adipose Nuclei
chr3	171963777	172039575	Adipose Nuclei
chr10	114019287	114075146	Adipose Nuclei
chr5	54779937	54835292	Adipose Nuclei
chr11	47515521	47575867	Adipose Nuclei
chr1	165598507	165612778	Adipose Nuclei
chr6	119618933	119677596	Adipose Nuclei
chr7	8229214	8257737	Adipose Nuclei
chr7	106786210	106849999	Adipose Nuclei
chr21	35012779	35077164	Adipose Nuclei
chr1	89980722	90042016	Adipose Nuclei
chr7	80479621	80551433	Adipose Nuclei
chr6	24689956	24723154	Adipose Nuclei
chr22	36016652	36060692	Adipose Nuclei
chr10	120964974	121078144	Adipose Nuclei
chr16	14394439	14434301	Adipose Nuclei
chr6	46858644	46921314	Adipose Nuclei
chr15	50166048	50210873	Adipose Nuclei
chr6	32933079	32950912	Adipose Nuclei
chr16	24739832	24791328	Adipose Nuclei
chr6	34618640	34678202	Adipose Nuclei
chr12	96585837	96655525	Adipose Nuclei
chr5	66296962	66330416	Adipose Nuclei
chr15	52933407	52973606	Adipose Nuclei
chr10	10820156	10894782	Adipose Nuclei
chr3	112051214	112117398	Adipose Nuclei
chr9	130823178	130866004	Adipose Nuclei
chr14	35014445	35051370	Adipose Nuclei
chr11	76288490	76384877	Adipose Nuclei
chr5	148860541	148943578	Adipose Nuclei
chr1	212379053	212436146	Adipose Nuclei
chr8	134494808	134563457	Adipose Nuclei
chr1	94651936	94746233	Adipose Nuclei
chr5	148783158	148806078	Adipose Nuclei
chr16	66392306	66443386	Adipose Nuclei
chr8	48423200	48440529	Adipose Nuclei
chr5	86675378	86709779	Adipose Nuclei
chr1	154937948	154949498	Adipose Nuclei
chr10	89652035	89724495	Adipose Nuclei
chr11	95765666	95848662	Adipose Nuclei
chr10	51564378	51592908	Adipose Nuclei
chr17	38687646	38716448	Adipose Nuclei
chr2	180101365	180140882	Adipose Nuclei
chr8	120647678	120736420	Adipose Nuclei
chr15	39418925	39461186	Adipose Nuclei
chr7	132059773	132118121	Adipose Nuclei
chr7	27199735	27220891	Adipose Nuclei
chr12	124451806	124515708	Adipose Nuclei
chr18	60774123	60847343	Adipose Nuclei
chr3	65904318	65966032	Adipose Nuclei
chr4	138431148	138467824	Adipose Nuclei
chr1	27854885	27931302	Adipose Nuclei
chr3	120131754	120171415	Adipose Nuclei
chr22	36518990	36560953	Adipose Nuclei
chrX	117629515	117686878	Adipose Nuclei
chr1	149950033	149988805	Adipose Nuclei
chr2	28611692	28630654	Adipose Nuclei
chr15	96867016	96901350	Adipose Nuclei
chr3	39181928	39222767	Adipose Nuclei
chr1	154968005	154987480	Adipose Nuclei
chr7	158574403	158623924	Adipose Nuclei
chr7	74041153	74087768	Adipose Nuclei
chr18	3244841	3270648	Adipose Nuclei
chr19	13250212	13283933	Adipose Nuclei
chr7	128078171	128100630	Adipose Nuclei
chr2	39694230	39758619	Adipose Nuclei
chr9	130589820	130631089	Adipose Nuclei
chr2	227048800	227082708	Adipose Nuclei
chr12	48194777	48224064	Adipose Nuclei
chr8	7246539	7296227	Adipose Nuclei
chr20	30279395	30312254	Adipose Nuclei
chr12	1845829	1907106	Adipose Nuclei
chr1	111720877	111748580	Adipose Nuclei
chr14	55139225	55199185	Adipose Nuclei
chr13	41626234	41647577	Adipose Nuclei
chr15	91402169	91430483	Adipose Nuclei
chr15	74272874	74305861	Adipose Nuclei
chr2	43519998	43578973	Adipose Nuclei
chr3	71073375	71118915	Adipose Nuclei
chr10	121409574	121447109	Adipose Nuclei
chr19	4049923	4082582	Adipose Nuclei
chr10	33217662	33254333	Adipose Nuclei
chr19	42745420	42788154	Adipose Nuclei
chr15	66678129	66724316	Adipose Nuclei
chr4	114353770	114394902	Adipose Nuclei
chr6	3322436	3407814	Adipose Nuclei
chr3	53255457	53305543	Adipose Nuclei
chr1	9337903	9405834	Adipose Nuclei
chr14	52444231	52527650	Adipose Nuclei
chr14	35834126	35876369	Adipose Nuclei
chr7	36299400	36345041	Adipose Nuclei
chr4	124314146	124339960	Adipose Nuclei
chr10	81942430	81968186	Adipose Nuclei
chr1	206806221	206899023	Adipose Nuclei
chr16	75267531	75300787	Adipose Nuclei
chr5	54703112	54764519	Adipose Nuclei
chr2	127821381	127879490	Adipose Nuclei
chr18	52967868	53020076	Adipose Nuclei
chr18	2955664	3016960	Adipose Nuclei
chr6	7194424	7262547	Adipose Nuclei
chr15	90930505	90968087	Adipose Nuclei
chr18	12246846	12290533	Adipose Nuclei
chr14	93529386	93602506	Adipose Nuclei
chr8	19780901	19824809	Adipose Nuclei
chr5	96268475	96309067	Adipose Nuclei
chr2	153250958	153326711	Adipose Nuclei
chr11	34436866	34486153	Adipose Nuclei
chr20	10571514	10656617	Adipose Nuclei
chr7	30496795	30519761	Adipose Nuclei
chr8	11686085	11736615	Adipose Nuclei
chr8	13210563	13230550	Adipose Nuclei
chr12	109112067	109128908	Adipose Nuclei
chr11	57528276	57572271	Adipose Nuclei
chr6	144461433	144513150	Adipose Nuclei
chr12	112191105	112231369	Adipose Nuclei
chr15	48893707	48965905	Adipose Nuclei
chr7	76210216	76257971	Adipose Nuclei
chr16	48387083	48429049	Adipose Nuclei
chr15	45001762	45029241	Adipose Nuclei
chr4	89626628	89687735	Adipose Nuclei
chr5	32097089	32175815	Adipose Nuclei
chr1	110319559	110372667	Adipose Nuclei
chr17	57499597	57519809	Adipose Nuclei
chr9	12772303	12820220	Adipose Nuclei
chr9	134483138	134555740	Adipose Nuclei
chr21	39830852	39877989	Adipose Nuclei
chr15	86288168	86325129	Adipose Nuclei
chr1	110407003	110477170	Adipose Nuclei
chr17	40995000	41010865	Adipose Nuclei
chr2	237475122	237496219	Adipose Nuclei
chr4	185780022	185823669	Adipose Nuclei
chr5	43619214	43665352	Adipose Nuclei
chr1	161162048	161174298	Adipose Nuclei
chr4	88397027	88454377	Adipose Nuclei
chr12	54410440	54427864	Adipose Nuclei
chr7	25880795	25902267	Adipose Nuclei
chr1	17857950	17898127	Adipose Nuclei
chr6	157095155	157131028	Adipose Nuclei
chr4	152116273	152150681	Adipose Nuclei
chr12	109870319	109908792	Adipose Nuclei
chr1	43995107	44044138	Adipose Nuclei
chr11	85861127	85914400	Adipose Nuclei
chr18	3446234	3457702	Adipose Nuclei
chr14	24897883	24912947	Adipose Nuclei
chr1	119496347	119532893	Adipose Nuclei
chr10	105644321	105679333	Adipose Nuclei
chr11	12396493	12457180	Adipose Nuclei
chr4	41119465	41159098	Adipose Nuclei
chr5	150471795	150491225	Adipose Nuclei
chr11	130303951	130351671	Adipose Nuclei
chr15	31616898	31666147	Adipose Nuclei
chr6	116705856	116737737	Adipose Nuclei
chr9	134267850	134317828	Adipose Nuclei
chr15	59192265	59227377	Adipose Nuclei
chr15	85523040	85592044	Adipose Nuclei
chr2	206546261	206600180	Adipose Nuclei
chr12	72655888	72676099	Adipose Nuclei
chr6	3721843	3760833	Adipose Nuclei
chr14	95972036	95987326	Adipose Nuclei
chr14	23531006	23566906	Adipose Nuclei
chr17	1383802	1401605	Adipose Nuclei
chr11	125979882	126011460	Adipose Nuclei
chr3	194184835	194230015	Adipose Nuclei
chr3	69130810	69156003	Adipose Nuclei
chr19	41297907	41340429	Adipose Nuclei
chr18	20792312	20846605	Adipose Nuclei
chr2	68638373	68680275	Adipose Nuclei
chr1	23692229	23705437	Adipose Nuclei
chr6	53509553	53564157	Adipose Nuclei
chrX	99897948	99941436	Adipose Nuclei
chr6	3795637	3850465	Adipose Nuclei
chr1	59340062	59371683	Adipose Nuclei
chr14	95942213	95958964	Adipose Nuclei
chr20	56257900	56300726	Adipose Nuclei
chr6	109556393	109583796	Adipose Nuclei
chr10	3493865	3527206	Adipose Nuclei
chr1	71473240	71514439	Adipose Nuclei
chr1	55659583	55684301	Adipose Nuclei
chr1	183838023	183885865	Adipose Nuclei
chr10	89619727	89637763	Adipose Nuclei
chr2	157286927	157329336	Adipose Nuclei
chr7	19140638	19159139	Adipose Nuclei
chr6	31693438	31708648	Adipose Nuclei
chr6	88369136	88413478	Adipose Nuclei
chr3	150123556	150137939	Adipose Nuclei
chr16	29266281	29331104	Adipose Nuclei
chr2	127411172	127428613	Adipose Nuclei
chr11	6623080	6635460	Adipose Nuclei
chr14	90847179	90894781	Adipose Nuclei
chr2	208366466	208427375	Adipose Nuclei
chr11	128560330	128599656	Adipose Nuclei
chr2	161123876	161175132	Adipose Nuclei
chr9	74275575	74301838	Adipose Nuclei
chr15	48827549	48879734	Adipose Nuclei
chr19	15357481	15421129	Adipose Nuclei
chr19	4367358	4405486	Adipose Nuclei
chr1	27727708	27765915	Adipose Nuclei
chr4	154367933	154421180	Adipose Nuclei
chr3	15671117	15691348	Adipose Nuclei
chr9	74970038	74982168	Adipose Nuclei
chr17	46121806	46152285	Adipose Nuclei
chr2	191490975	191528923	Adipose Nuclei
chr3	53156241	53204570	Adipose Nuclei
chr2	102643138	102700040	Adipose Nuclei
chr1	95363387	95395360	Adipose Nuclei
chr18	3592507	3607199	Adipose Nuclei
chr9	135987462	136020801	Adipose Nuclei
chr16	22199332	22233129	Adipose Nuclei
chr3	171518934	171557439	Adipose Nuclei
chr17	66504806	66530747	Adipose Nuclei
chr9	134572444	134615352	Adipose Nuclei
chr11	94499648	94540664	Adipose Nuclei
chr1	68251061	68310115	Adipose Nuclei
chr10	73576008	73621838	Adipose Nuclei
chr12	89736686	89749897	Adipose Nuclei
chr15	78729217	78758876	Adipose Nuclei
chr1	110519088	110549487	Adipose Nuclei
chr10	17028185	17082281	Adipose Nuclei
chr21	45552639	45628515	Adipose Nuclei
chr1	174932641	174993618	Adipose Nuclei
chr8	17505264	17535362	Adipose Nuclei
chr17	53769593	53812595	Adipose Nuclei
chr20	19944354	19992139	Adipose Nuclei
chr15	93344490	93377608	Adipose Nuclei
chr16	85148449	85208751	Adipose Nuclei
chr2	42188589	42196447	Adipose Nuclei
chr6	37005719	37078820	Adipose Nuclei
chr4	108897305	108937926	Adipose Nuclei
chr3	11608455	11647711	Adipose Nuclei
chr2	9347019	9404317	Adipose Nuclei
chrX	135792153	135865028	Adipose Nuclei
chr5	154119808	154164972	Adipose Nuclei
chr8	131054235	131111206	Adipose Nuclei
chr19	1150229	1178314	Adipose Nuclei
chr14	71353119	71403056	Adipose Nuclei
chr12	53758946	53786230	Adipose Nuclei
chr9	112647309	112689350	Adipose Nuclei
chr6	151985716	152025486	Adipose Nuclei
chr3	113453350	113468526	Adipose Nuclei
chr9	116348945	116398471	Adipose Nuclei
chr15	91094775	91155065	Adipose Nuclei
chr21	28310706	28341889	Adipose Nuclei
chr12	93766911	93799694	Adipose Nuclei
chr9	35904097	35929949	Adipose Nuclei
chr1	209814044	209827741	Adipose Nuclei
chr2	20617764	20651964	Adipose Nuclei
chr4	129194895	129232647	Adipose Nuclei
chr2	65045462	65094595	Adipose Nuclei
chr5	150397942	150412347	Adipose Nuclei
chr14	102637157	102683113	Adipose Nuclei
chr1	12374199	12409312	Adipose Nuclei
chr10	65014644	65034499	Adipose Nuclei
chr22	37562464	37596122	Adipose Nuclei
chr19	45244298	45262300	Adipose Nuclei
chr2	120165061	120199731	Adipose Nuclei
chr7	6413963	6439665	Adipose Nuclei
chr6	3018587	3072138	Adipose Nuclei
chr1	16157088	16178633	Adipose Nuclei
chr9	131899158	131910342	Adipose Nuclei
chr8	101934784	101967252	Adipose Nuclei
chr8	101312850	101350559	Adipose Nuclei
chr17	77003889	77044901	Adipose Nuclei
chr1	33446017	33503467	Adipose Nuclei
chr7	26225947	26243182	Adipose Nuclei
chr15	90213324	90231947	Adipose Nuclei
chr17	1170362	1234434	Adipose Nuclei
chr10	106084541	106101069	Adipose Nuclei
chr12	118488440	118502982	Adipose Nuclei
chr5	77799632	77874486	Adipose Nuclei
chr1	150546665	150553442	Adipose Nuclei
chr10	102093003	102135729	Adipose Nuclei
chr3	45034599	45108085	Adipose Nuclei
chr11	65821670	65851647	Adipose Nuclei
chr17	38071272	38086721	Adipose Nuclei
chr1	145432380	145445459	Adipose Nuclei
chr1	153649913	153681455	Adipose Nuclei
chr17	75367792	75427155	Adipose Nuclei
chr1	39834821	39878507	Adipose Nuclei
chr13	31181730	31195711	Adipose Nuclei
chr1	150531631	150544092	Adipose Nuclei
chr1	145445696	145457979	Adipose Nuclei
chr17	73770643	73783553	Adipose Nuclei
chr3	124480259	124511858	Adipose Nuclei
chr12	21789196	21811647	Adipose Nuclei
chr3	50618755	50657522	Adipose Nuclei
chr16	30203152	30222185	Adipose Nuclei
chr3	58020057	58086120	Adipose Nuclei
chr11	128414232	128457994	Adipose Nuclei
chr1	29472186	29509898	Adipose Nuclei
chr14	50327585	50366178	Adipose Nuclei
chr17	35835417	35861401	Adipose Nuclei
chr13	52295049	52345195	Adipose Nuclei
chr11	35155822	35214990	Adipose Nuclei
chr2	16789673	16848355	Adipose Nuclei
chr2	56088117	56129375	Adipose Nuclei
chr10	45486255	45499224	Adipose Nuclei
chr1	202531247	202563340	Adipose Nuclei
chr12	52278537	52320082	Adipose Nuclei
chr4	141637976	141680256	Adipose Nuclei
chr1	172104223	172117079	Adipose Nuclei
chr15	64188029	64244705	Adipose Nuclei
chr1	87238491	87262003	Adipose Nuclei
chr17	1250530	1304158	Adipose Nuclei
chr6	129964205	130036379	Adipose Nuclei
chr11	63245997	63280310	Adipose Nuclei
chr11	122928788	122955873	Adipose Nuclei
chr5	172193621	172234118	Adipose Tissue
chr11	65239089	65268114	Adipose Tissue
chr19	12888747	12904374	Adipose Tissue
chr19	39888505	39901406	Adipose Tissue
chr9	73026660	73036699	Adipose Tissue
chr11	310178	327137	Adipose Tissue
chr9	132244545	132259886	Adipose Tissue
chr11	65185967	65192549	Adipose Tissue
chr19	1250877	1265873	Adipose Tissue
chr19	13950546	13962426	Adipose Tissue
chr6	35693792	35700701	Adipose Tissue
chr1	234735533	234749330	Adipose Tissue
chr17	7737655	7748041	Adipose Tissue
chr19	45245366	45258409	Adipose Tissue
chr2	28613534	28619168	Adipose Tissue
chr14	77498754	77510307	Adipose Tissue
chr17	38698005	38710861	Adipose Tissue
chr12	120667663	120676537	Adipose Tissue
chr17	2294923	2300955	Adipose Tissue
chr16	66550328	66559743	Adipose Tissue
chr14	35015413	35026049	Adipose Tissue
chr10	106088573	106098413	Adipose Tissue
chr3	187456246	187461241	Adipose Tissue
chr12	58283120	58290337	Adipose Tissue
chr8	103818421	103822952	Adipose Tissue
chr1	150534015	150540416	Adipose Tissue
chr17	76338233	76349944	Adipose Tissue
chr19	13264118	13274748	Adipose Tissue
chr1	145262344	145265622	Adipose Tissue
chr1	120555787	120559057	Adipose Tissue
chr2	232468816	232479979	Adipose Tissue
chr17	76312114	76321480	Adipose Tissue
chr22	46462723	46466847	Adipose Tissue
chr9	131901882	131905720	Adipose Tissue
chr10	70805808	70822204	Adipose Tissue
chr13	114829703	114833773	Adipose Tissue
chr17	80250802	80256826	Adipose Tissue
chr2	102678541	102681695	Adipose Tissue
chr14	55569710	55575102	Adipose Tissue
chr1	156092433	156098378	Adipose Tissue
chr18	3596033	3605264	Adipose Tissue
chr10	3824541	3826541	Adipose Tissue
chr1	235115313	235117595	Adipose Tissue
chr1	1589838	1594722	Adipose Tissue
chr17	76408933	76413890	Adipose Tissue
chr10	80907761	80911468	Adipose Tissue
chr12	6444874	6447667	Adipose Tissue
chr6	42750167	42751666	Adipose Tissue
chr8	26467254	26469738	Adipose Tissue
chr9	130597653	130601661	Adipose Tissue
chr12	48204744	48208215	Adipose Tissue
chr19	2056020	2061421	Adipose Tissue
chr1	156716668	156719284	Adipose Tissue
chr19	40926860	40939490	Adipose Tissue
chr7	137663926	137675940	Adipose Tissue
chr5	38467379	38469581	Adipose Tissue
chr11	111605250	111607281	Adipose Tissue
chr9	124046590	124049884	Adipose Tissue
chr20	1306024	1307752	Adipose Tissue
chr9	73093968	73096212	Adipose Tissue
chr17	71300863	71304325	Adipose Tissue
chr7	1572815	1577544	Adipose Tissue
chr1	203256368	203259621	Adipose Tissue
chr19	6272319	6274880	Adipose Tissue
chr19	6056545	6058215	Adipose Tissue
chr17	48943277	48945248	Adipose Tissue
chr5	149865805	149867786	Adipose Tissue
chr16	53124563	53133599	Adipose Tissue
chr9	132174984	132176654	Adipose Tissue
chr2	85664354	85665949	Adipose Tissue
chr10	73527255	73531181	Adipose Tissue
chr2	218653278	218887396	Aorta
chr10	96997374	97321247	Aorta
chr13	110866626	111097051	Aorta
chr11	12131345	12311120	Aorta
chr1	17853326	17998633	Aorta
chr5	172259353	172383084	Aorta
chr11	113928253	114073326	Aorta
chr19	13106561	13211775	Aorta
chr22	36673463	36784256	Aorta
chr3	123324431	123538379	Aorta
chr19	39138141	39226331	Aorta
chr14	69345928	69450111	Aorta
chr9	116212539	116390144	Aorta
chr11	10591164	10719818	Aorta
chr2	47170217	47306338	Aorta
chr1	3223170	3317836	Aorta
chr5	149968874	150055036	Aorta
chr3	123042226	123169042	Aorta
chr7	73388220	73485672	Aorta
chr1	3067438	3159443	Aorta
chr8	30244413	30434056	Aorta
chr9	124029611	124135665	Aorta
chr5	172140215	172227388	Aorta
chr1	22219199	22284380	Aorta
chr3	187873688	188084781	Aorta
chr14	75008476	75139960	Aorta
chr15	68595850	68684085	Aorta
chr2	20767971	20877891	Aorta
chr7	134373658	134649586	Aorta
chr20	10531353	10656640	Aorta
chr2	33267324	33547542	Aorta
chr1	201847029	201921218	Aorta
chr11	19677477	19855005	Aorta
chr2	238490247	238653291	Aorta
chr2	69243931	69459298	Aorta
chr2	28806480	28907005	Aorta
chr2	220288406	220364010	Aorta
chr1	9352907	9475191	Aorta
chr16	70713850	70790924	Aorta
chr2	85963732	86039963	Aorta
chr8	118840747	119088320	Aorta
chr16	86591173	86653733	Aorta
chr15	75984714	76010402	Aorta
chr9	677552	762472	Aorta
chr11	65237795	65276373	Aorta
chr14	92336276	92420577	Aorta
chr6	1600965	1630255	Aorta
chr9	132220461	132263557	Aorta
chr1	156065560	156114104	Aorta
chr11	73017406	73084554	Aorta
chr7	137547837	137685439	Aorta
chr17	8365072	8532490	Aorta
chr3	134027232	134094224	Aorta
chr1	202161535	202281911	Aorta
chr16	73075873	73131121	Aorta
chr1	27847229	27929667	Aorta
chr2	238770399	238840683	Aorta
chr20	48123074	48222103	Aorta
chr19	15354018	15444061	Aorta
chr10	126671809	126753882	Aorta
chr14	74178859	74262316	Aorta
chr16	15842621	15953611	Aorta
chr1	54735208	54776157	Aorta
chr12	106466304	106543499	Aorta
chr15	65346535	65389344	Aorta
chr16	75267475	75302488	Aorta
chr15	78167441	78186728	Aorta
chr17	8550406	8612961	Aorta
chr3	124480931	124598531	Aorta
chr12	58225143	58297698	Aorta
chr2	43124091	43202804	Aorta
chr19	6055906	6110323	Aorta
chr2	36582869	36770200	Aorta
chr4	77505479	77640479	Aorta
chr20	42741585	42818246	Aorta
chr10	29859843	30035901	Aorta
chr11	117066541	117095609	Aorta
chr1	207977672	208043442	Aorta
chr20	45932930	45991861	Aorta
chr6	158420130	158491771	Aorta
chr12	6275925	6343591	Aorta
chr17	55928403	55999870	Aorta
chr16	2170854	2178982	Aorta
chr5	149507350	149562929	Aorta
chr16	15233799	15241634	Aorta
chr16	4418591	4443865	Aorta
chr4	57903414	57986408	Aorta
chr15	75929701	75970588	Aorta
chr2	109780861	109864601	Aorta
chr20	43318329	43376557	Aorta
chr12	109167697	109252083	Aorta
chr1	156425948	156481289	Aorta
chr17	79360002	79398706	Aorta
chr11	68078362	68152335	Aorta
chr9	124485052	124537452	Aorta
chr5	149864632	149938833	Aorta
chr1	201678290	201762941	Aorta
chr5	71405280	71507234	Aorta
chr1	19709960	19784072	Aorta
chr1	12599102	12683364	Aorta
chr15	99393190	99471948	Aorta
chr15	66990217	67097272	Aorta
chr12	113629149	113711859	Aorta
chr1	36577914	36654753	Aorta
chr7	73281779	73320296	Aorta
chr17	57404549	57466995	Aorta
chr1	68171902	68285062	Aorta
chr15	74213387	74247399	Aorta
chr4	119811433	119973961	Aorta
chr5	151038716	151082983	Aorta
chr1	21634033	21672121	Aorta
chr10	71076922	71151277	Aorta
chr22	43301128	43343321	Aorta
chr7	47489895	47562217	Aorta
chr5	122423092	122518169	Aorta
chr12	48191093	48223773	Aorta
chr6	3722743	3767659	Aorta
chr6	11194662	11280579	Aorta
chr7	30926180	30963254	Aorta
chr7	44111415	44152875	Aorta
chr22	25462278	25516619	Aorta
chr3	123965004	124018602	Aorta
chr1	32033757	32059228	Aorta
chr20	30249567	30311908	Aorta
chr12	2161963	2249404	Aorta
chr8	103737517	103803934	Aorta
chr2	217483519	217579582	Aorta
chr1	230958602	231004316	Aorta
chr3	11504919	11613078	Aorta
chr11	69918445	69983019	Aorta
chr1	144962420	144995805	Aorta
chr9	123678975	123729582	Aorta
chr5	139016588	139051795	Aorta
chr1	235090775	235134729	Aorta
chr14	65146283	65231656	Aorta
chr15	89631628	89686143	Aorta
chr11	118777385	118804785	Aorta
chr1	157961867	157996459	Aorta
chr20	47298353	47357034	Aorta
chr3	50264303	50308693	Aorta
chr15	40613919	40637491	Aorta
chr18	46446576	46483906	Aorta
chr11	65183757	65223353	Aorta
chr19	11248179	11316069	Aorta
chr1	144687102	144710717	Aorta
chr17	38465212	38503886	Aorta
chr19	18389367	18425806	Aorta
chr11	19585550	19664487	Aorta
chr16	69949966	69977190	Aorta
chr15	26069893	26110111	Aorta
chr18	46304671	46379038	Aorta
chr9	97662131	97718147	Aorta
chr9	130587896	130640793	Aorta
chr17	47643060	47726123	Aorta
chr10	88425553	88472649	Aorta
chr2	9350237	9404997	Aorta
chr19	38735356	38774502	Aorta
chr7	30789779	30857806	Aorta
chr21	39802396	39903486	Aorta
chr18	19743905	19790800	Aorta
chr9	130255780	130343575	Aorta
chr10	95179495	95234299	Aorta
chr19	17186462	17256870	Aorta
chr3	11161003	11256193	Aorta
chr2	43297699	43338130	Aorta
chr22	24533024	24576248	Aorta
chr11	11993402	12041872	Aorta
chr14	93005106	93078147	Aorta
chr1	145208287	145247829	Aorta
chr10	73722125	73777579	Aorta
chr1	120573593	120613097	Aorta
chr22	38597991	38681827	Aorta
chr20	17522270	17597139	Aorta
chr7	158882283	158902928	Aorta
chr19	3360296	3410088	Aorta
chr10	79145129	79197146	Aorta
chr12	53432795	53467437	Aorta
chr1	234716899	234761024	Aorta
chr17	903543	952396	Aorta
chr17	40660248	40690755	Aorta
chr1	153700504	153764686	Aorta
chr9	132455850	132489423	Aorta
chr22	31476403	31503642	Aorta
chr8	67419451	67449687	Aorta
chr15	62682051	62769234	Aorta
chr10	45458658	45494474	Aorta
chr2	1807230	1841654	Aorta
chr1	201449247	201482303	Aorta
chr1	23879511	23908311	Aorta
chr22	36847032	36869195	Aorta
chr10	104533411	104579384	Aorta
chr2	232467614	232509734	Aorta
chr10	6233148	6289924	Aorta
chr14	69502209	69561734	Aorta
chr22	28170123	28225135	Aorta
chr11	20046715	20150146	Aorta
chr4	186433975	186523178	Aorta
chr13	111130135	111212739	Aorta
chr11	64617038	64651830	Aorta
chr19	12887986	12908128	Aorta
chr5	148746574	148770370	Aorta
chr4	10085174	10120576	Aorta
chr1	150504563	150550064	Aorta
chr21	46711664	46744844	Aorta
chr10	75595923	75649239	Aorta
chr3	141079404	141170275	Aorta
chr12	108695822	108744277	Aorta
chr1	36807154	36855893	Aorta
chr11	45167337	45239531	Aorta
chr3	45987793	46035628	Aorta
chr1	12482771	12572587	Aorta
chr1	3026888	3048547	Aorta
chr12	5133795	5195228	Aorta
chr4	174429529	174460928	Aorta
chr17	72422610	72451618	Aorta
chr12	109887944	109911582	Aorta
chr10	114758699	114847678	Aorta
chr2	3464355	3498441	Aorta
chr15	99644794	99667579	Aorta
chr20	48995023	49034517	Aorta
chr3	159478561	159523780	Aorta
chr12	11898735	11966647	Aorta
chr2	30439554	30497889	Aorta
chr2	27926115	27960406	Aorta
chr7	837166	882782	Aorta
chr20	30394067	30434440	Aorta
chr2	217384140	217439230	Aorta
chr21	47368269	47414613	Aorta
chr11	75263658	75295793	Aorta
chr9	38376064	38397910	Aorta
chr17	38247397	38281229	Aorta
chr8	145012378	145027161	Aorta
chr18	56518218	56596205	Aorta
chr3	12973494	13011989	Aorta
chr9	73017951	73037845	Aorta
chr11	130731580	130780252	Aorta
chr11	118462676	118530779	Aorta
chr17	36576196	36623836	Aorta
chr11	12088067	12114851	Aorta
chrX	152737496	152774208	Aorta
chr14	69246907	69284829	Aorta
chr7	1570429	1580028	Aorta
chr20	56255682	56294468	Aorta
chr2	19547031	19563630	Aorta
chr9	97533767	97590578	Aorta
chr7	27137333	27163753	Aorta
chr14	77491583	77519703	Aorta
chr17	29875910	29925931	Aorta
chr17	48132159	48165575	Aorta
chr10	93337143	93403775	Aorta
chr5	53915227	54001490	Aorta
chr11	44008401	44059309	Aorta
chr1	230208009	230250745	Aorta
chr9	131639367	131682460	Aorta
chr5	146779966	146836223	Aorta
chr11	122989017	123067520	Aorta
chr1	203408521	203457450	Aorta
chr7	75920184	75970664	Aorta
chr14	55200665	55253027	Aorta
chr14	105187719	105217359	Aorta
chr9	35903980	35946016	Aorta
chr10	124220030	124264862	Aorta
chr1	43388635	43429708	Aorta
chr3	42054165	42123186	Aorta
chr12	6641057	6665636	Aorta
chr10	3814889	3827475	Aorta
chr6	168917067	168985213	Aorta
chr11	62303176	62344257	Aorta
chr10	30127218	30185788	Aorta
chr2	42272877	42291648	Aorta
chr6	34983199	35030670	Aorta
chr12	65010135	65089020	Aorta
chr20	35089749	35127773	Aorta
chr2	107416012	107494618	Aorta
chr17	74667059	74713168	Aorta
chr7	47575247	47645295	Aorta
chr3	52078874	52128248	Aorta
chr11	69813032	69876821	Aorta
chr10	5638428	5686329	Aorta
chr14	94424796	94462839	Aorta
chr2	232045467	232093068	Aorta
chr20	60926311	60953828	Aorta
chr10	5570762	5606756	Aorta
chr1	234851920	234863780	Aorta
chr17	2294471	2316621	Aorta
chr2	218552362	218620962	Aorta
chr10	63746164	63853321	Aorta
chr11	3166135	3192176	Aorta
chr6	35687118	35701288	Aorta
chr1	208374167	208427088	Aorta
chr1	230341227	230386912	Aorta
chr6	108877815	108940282	Aorta
chr17	45341423	45393085	Aorta
chr1	86032398	86049025	Aorta
chr17	75359692	75426913	Aorta
chr10	104362175	104409838	Aorta
chr1	202530822	202585274	Aorta
chr12	2372101	2416979	Aorta
chr1	45267054	45278224	Aorta
chr11	43941179	43971019	Aorta
chr2	97192536	97215942	Aorta
chr10	105377724	105424497	Aorta
chr14	105945584	105957361	Aorta
chr15	85359692	85388857	Aorta
chr9	124215177	124273984	Aorta
chr12	52418905	52447917	Aorta
chr19	16174847	16207669	Aorta
chr6	44184368	44216231	Aorta
chr17	990015	1038667	Aorta
chr22	23541163	23608051	Aorta
chr9	38015774	38070246	Aorta
chr14	75723940	75763382	Aorta
chr1	155929557	155960039	Aorta
chr12	6432472	6457739	Aorta
chr7	100737732	100783451	Aorta
chr7	538193	584131	Aorta
chr20	43201106	43245916	Aorta
chr4	15342627	15438212	Aorta
chr16	50582273	50648683	Aorta
chr2	28611909	28638546	Aorta
chr14	55135457	55186360	Aorta
chr15	60651525	60705947	Aorta
chr6	52401292	52442669	Aorta
chr3	14165517	14190524	Aorta
chr11	68765653	68783420	Aorta
chr7	5446579	5470318	Aorta
chr3	120135381	120168363	Aorta
chr20	25017701	25040323	Aorta
chr9	127019682	127049775	Aorta
chr16	4340357	4379938	Aorta
chr3	37618353	37653569	Aorta
chr11	35159693	35214322	Aorta
chr4	169755187	169815300	Aorta
chr7	5711382	5749537	Aorta
chrX	135237058	135297603	Aorta
chr1	32079587	32117873	Aorta
chr17	37023855	37082986	Aorta
chr6	169557498	169574484	Aorta
chr11	122026746	122091134	Aorta
chr16	16039849	16091861	Aorta
chr10	17238580	17281984	Aorta
chr1	8063992	8158271	Aorta
chr2	43442589	43456565	Aorta
chr15	68761195	68811752	Aorta
chr13	111826661	111881629	Aorta
chr17	55164924	55190743	Aorta
chr19	46266864	46290317	Aorta
chr3	186647228	186702538	Aorta
chr3	126701432	126740601	Aorta
chr5	140884743	140909470	Aorta
chr1	16338483	16348882	Aorta
chr19	13262645	13284676	Aorta
chr6	46380225	46498818	Aorta
chr20	35447391	35491998	Aorta
chr1	21563680	21597915	Aorta
chr9	131898689	131910266	Aorta
chr3	66491181	66549565	Aorta
chr1	6645751	6665820	Aorta
chr5	34486614	34535074	Aorta
chr6	111872775	111927587	Aorta
chr3	129311697	129347468	Aorta
chr6	16184167	16259354	Aorta
chr15	99964570	99996683	Aorta
chr9	132077510	132099418	Aorta
chr10	71474492	71530147	Aorta
chr1	204400523	204477506	Aorta
chr3	39182501	39196765	Aorta
chr8	26450585	26474746	Aorta
chr15	71566159	71631580	Aorta
chr8	23178314	23212453	Aorta
chr1	37936008	37953245	Aorta
chr7	143075049	143091363	Aorta
chr5	176905701	176925569	Aorta
chr11	119175453	119192755	Aorta
chr21	39955552	40030516	Aorta
chr1	223886672	223937517	Aorta
chr18	55433638	55487672	Aorta
chr1	115604243	115643195	Aorta
chr20	43964890	43978032	Aorta
chr10	90691956	90745753	Aorta
chr22	46479445	46489336	Aorta
chr21	47458019	47488324	Aorta
chr9	35470321	35526188	Aorta
chr1	64379792	64450433	Aorta
chr13	31469313	31482854	Aorta
chr17	19285534	19302400	Aorta
chr7	135428573	135454497	Aorta
chr1	40088396	40118602	Aorta
chr19	13948789	13956435	Aorta
chr20	36753162	36799257	Aorta
chr9	137532397	137556629	Aorta
chr17	38219190	38234035	Aorta
chr2	232570583	232582413	Aorta
chr3	66442487	66476397	Aorta
chr7	30881568	30904654	Aorta
chr3	71148523	71223054	Aorta
chr10	121060533	121077736	Aorta
chr8	22499863	22531867	Aorta
chr6	2616609	2635839	Aorta
chr16	72866815	72895386	Aorta
chr22	30685851	30722976	Aorta
chr10	120968360	121016099	Aorta
chr3	5018470	5037705	Aorta
chr2	43521370	43578346	Aorta
chr2	1711309	1750202	Aorta
chr2	219259600	219272346	Aorta
chr2	128390495	128432769	Aorta
chr10	112542267	112597863	Aorta
chr19	41801381	41834937	Aorta
chr10	125613976	125653225	Aorta
chr9	95225240	95275875	Aorta
chr21	46823049	46860281	Aorta
chr7	626639	646044	Aorta
chr11	114150796	114193918	Aorta
chr14	76445103	76480361	Aorta
chr10	81905497	81933663	Aorta
chr17	71286022	71309014	Aorta
chr3	24251715	24308271	Aorta
chr5	159179038	159216679	Aorta
chr10	111647675	111695318	Aorta
chr11	1499629	1510005	Aorta
chr3	45634427	45660003	Aorta
chr17	9120396	9149283	Aorta
chr2	145236732	145287947	Aorta
chr3	57994156	58058592	Aorta
chr5	148783086	148791261	Aorta
chr9	34989598	34998482	Aorta
chr9	134542601	134555617	Aorta
chr6	30708736	30750709	Aorta
chr1	183250047	183297932	Aorta
chr15	42208190	42263075	Aorta
chr19	42771740	42788041	Aorta
chr8	134549700	134585893	Aorta
chrX	106953232	106992010	Aorta
chr12	2432454	2468736	Aorta
chr9	133698777	133749798	Aorta
chr9	117128025	117160784	Aorta
chr1	19233462	19260049	Aorta
chr11	1840467	1853959	Aorta
chr2	11508014	11548860	Aorta
chr3	48442892	48477578	Aorta
chr1	235047333	235069897	Aorta
chr12	122231816	122250705	Aorta
chr2	1645883	1662529	Aorta
chr22	37941111	37963675	Aorta
chr15	62826241	62918381	Aorta
chr16	22200329	22244362	Aorta
chr2	112237489	112257039	Aorta
chr2	87750583	87769736	Aorta
chr11	111589020	111618415	Aorta
chr5	71729340	71755663	Aorta
chr8	25205709	25251584	Aorta
chr6	39768980	39830070	Aorta
chr1	3444459	3465602	Aorta
chr1	16254667	16293307	Aorta
chr5	134564700	134583692	Aorta
chr14	50441624	50470968	Aorta
chr8	49413668	49470000	Aorta
chr12	57520288	57547624	Aorta
chr10	123856230	123915091	Aorta
chr6	157534267	157559009	Aorta
chr20	48441986	48506238	Aorta
chr19	30153017	30176541	Aorta
chr20	23121782	23144016	Aorta
chr16	120486	137250	Aorta
chr17	81037943	81068638	Aorta
chr11	19867946	19957422	Aorta
chr15	92461951	92527549	Aorta
chr1	149821527	149836432	Aorta
chr8	142418612	142432036	Aorta
chr2	9303080	9334518	Aorta
chr16	20621198	20626720	Aorta
chr1	109897847	109941490	Aorta
chr15	22903472	22942241	Aorta
chr2	110050303	110077236	Aorta
chr3	46966356	47002741	Aorta
chr1	159879793	159896462	Aorta
chr1	25869649	25896559	Aorta
chr10	79272267	79327153	Aorta
chr8	38306933	38326711	Aorta
chr1	8173356	8201866	Aorta
chr11	77869668	77904486	Aorta
chr1	2986180	2991837	Aorta
chr14	95948732	95997767	Aorta
chr8	124651666	124684643	Aorta
chr15	63331655	63368138	Aorta
chr3	123794543	123867140	Aorta
chr5	141658972	141706951	Aorta
chr18	20800051	20841227	Aorta
chr1	8455562	8524143	Aorta
chr6	25278254	25325306	Aorta
chr1	61604902	61676659	Aorta
chr2	241930120	241950624	Aorta
chr20	5107445	5173179	Aorta
chr7	43650885	43698892	Aorta
chr15	99485927	99500992	Aorta
chr2	66659814	66674422	Aorta
chr1	234658240	234680303	Aorta
chr22	19969294	19984583	Aorta
chr16	66536008	66554759	Aorta
chr5	138439054	138484622	Aorta
chr5	53813490	53844466	Aorta
chr17	75595052	75601207	Aorta
chr17	73865192	73875346	Aorta
chr1	2143311	2147193	Aorta
chr1	38460424	38482285	Aorta
chr6	52362374	52387981	Aorta
chr16	1138505	1149678	Aorta
chr15	31617317	31660117	Aorta
chr17	79518722	79545585	Aorta
chr22	45933394	45951130	Aorta
chr17	21185063	21194015	Aorta
chr17	32562093	32586468	Aorta
chr8	38757247	38797424	Aorta
chr15	67336292	67374242	Aorta
chr8	124478004	124565525	Aorta
chr10	88725450	88733264	Aorta
chr10	30067907	30110595	Aorta
chr11	76314881	76341985	Aorta
chr1	39598200	39681816	Aorta
chr2	207995656	208030765	Aorta
chr1	32164545	32181809	Aorta
chr8	22829959	22877664	Aorta
chr6	1869498	1930634	Aorta
chr5	81623501	81709477	Aorta
chr19	3591391	3612176	Aorta
chr19	47122887	47130350	Aorta
chr1	10688191	10702438	Aorta
chr3	99639778	99691964	Aorta
chr14	35014757	35026757	Aorta
chr3	37684164	37756837	Aorta
chr2	241173101	241201038	Aorta
chr3	149334685	149378399	Aorta
chr9	116918611	116947542	Aorta
chr8	42310011	42373767	Aorta
chr12	52609490	52644556	Aorta
chr16	10650123	10673243	Aorta
chr11	72851423	72870073	Aorta
chr6	118606035	118649222	Aorta
chr4	148729822	148786184	Aorta
chr4	159082488	159117181	Aorta
chr3	127406588	127433382	Aorta
chr14	90847364	90886414	Aorta
chr2	20054614	20063969	Aorta
chr5	131586212	131604839	Aorta
chr9	130853020	130863981	Aorta
chr6	39844382	39860932	Aorta
chr17	59471040	59494846	Aorta
chr17	77015623	77051217	Aorta
chr10	81953851	81968059	Aorta
chr6	1679209	1704972	Aorta
chr5	77799778	77845453	Aorta
chr12	5538578	5575850	Aorta
chr11	128352389	128403514	Aorta
chr3	8483565	8506946	Aorta
chr12	27332083	27353364	Aorta
chrX	64887478	64930145	Aorta
chr4	6271552	6285080	Aorta
chr11	2398720	2421659	Aorta
chr20	35921849	35957274	Aorta
chr10	134438071	134448835	Aorta
chr10	52750463	52809069	Aorta
chr11	61728663	61747085	Aorta
chr20	4032221	4072403	Aorta
chr1	203521476	203542475	Aorta
chr1	39824179	39880341	Aorta
chr13	97875974	97935734	Aorta
chr1	8402883	8443047	Aorta
chr18	3447149	3454348	Aorta
chr6	126066356	126102595	Aorta
chr10	30711813	30745717	Aorta
chr2	19985645	20019676	Aorta
chr15	96864462	96898142	Aorta
chr20	35153654	35179839	Aorta
chr17	40805262	40833033	Aorta
chr19	45930873	45982664	Aorta
chr15	25912794	25940065	Aorta
chr10	99466969	99486943	Aorta
chr3	124757372	124782757	Aorta
chr16	69854535	69925789	Aorta
chr12	109054164	109098679	Aorta
chr15	101706674	101748758	Aorta
chr3	33159923	33216931	Aorta
chr8	103816760	103823138	Aorta
chr12	125138973	125186677	Aorta
chr2	232526377	232546796	Aorta
chr15	25960340	25989490	Aorta
chr17	53342694	53373506	Aorta
chr19	16423860	16453816	Aorta
chr10	80898630	80921219	Aorta
chr13	114053104	114069992	Aorta
chr11	309875	321455	Aorta
chr16	2082228	2088227	Aorta
chr10	73524367	73534492	Aorta
chr4	77653018	77679599	Aorta
chr1	203634840	203664978	Aorta
chr15	40361423	40399205	Aorta
chr10	115233155	115256694	Aorta
chr6	169613035	169653247	Aorta
chr3	48504246	48515488	Aorta
chr11	71722017	71754474	Aorta
chr12	125388897	125425956	Aorta
chr22	43069719	43097468	Aorta
chr19	36618194	36644982	Aorta
chr6	30646602	30659182	Aorta
chr14	69010263	69031694	Aorta
chr10	77154862	77170741	Aorta
chr15	85446143	85471751	Aorta
chr5	131742809	131782049	Aorta
chr7	129465064	129510738	Aorta
chr7	130575070	130607867	Aorta
chr1	145127475	145140115	Aorta
chr7	5564905	5574008	Aorta
chr17	19966832	19999617	Aorta
chr22	29295801	29332693	Aorta
chr11	11583372	11612042	Aorta
chr9	73188372	73229082	Aorta
chr1	8249476	8278137	Aorta
chr13	31436403	31456520	Aorta
chr5	133859543	133892206	Aorta
chr20	39850206	39881268	Aorta
chr1	59238622	59251858	Aorta
chr2	30911488	30919089	Aorta
chr22	18312398	18344291	Aorta
chr19	1205654	1219451	Aorta
chr12	562647	591675	Aorta
chr4	55091219	55104265	Aorta
chr6	35451734	35464784	Aorta
chr7	116130943	116167271	Aorta
chr17	76916642	76932548	Aorta
chr1	19273195	19283191	Aorta
chr8	49339090	49349238	Aorta
chr9	84196022	84230226	Aorta
chr21	40175807	40196963	Aorta
chr22	50730831	50748455	Aorta
chr3	10214547	10248362	Aorta
chr2	28939958	28981783	Aorta
chr16	57332559	57352947	Aorta
chr20	19953749	19984923	Aorta
chr1	153650068	153672243	Aorta
chr12	13030262	13063862	Aorta
chr17	1389997	1400961	Aorta
chr17	42164359	42201075	Aorta
chr16	1581100	1601760	Aorta
chr1	41240618	41292143	Aorta
chr2	20637895	20653571	Aorta
chr11	61593414	61603203	Aorta
chr22	49404428	49413099	Aorta
chr19	3450593	3468327	Aorta
chr15	26020424	26050945	Aorta
chr8	145315409	145331222	Aorta
chr22	20903570	20924437	Aorta
chr8	145484462	145500334	Aorta
chr8	22404923	22413036	Aorta
chr11	118740177	118761963	Aorta
chr2	46524461	46543064	Aorta
chr17	40553734	40580961	Aorta
chr22	43358116	43405802	Aorta
chr22	26137175	26152865	Aorta
chr12	124852573	124880376	Aorta
chr22	41805566	41814957	Aorta
chrX	18889210	18916224	Aorta
chr1	184822711	184882189	Aorta
chr14	89678249	89736752	Aorta
chr6	160749060	160780389	Aorta
chr2	8815742	8826259	Aorta
chr10	102756078	102764210	Aorta
chr1	150120792	150138449	Aorta
chr14	68825552	68870038	Aorta
chr9	96895867	96929734	Aorta
chr7	158802608	158825959	Aorta
chr11	47421871	47449172	Aorta
chr1	24302901	24350143	Aorta
chr9	14343036	14366475	Aorta
chr3	169368209	169387286	Aorta
chr9	132934921	132950543	Aorta
chr20	25204364	25221151	Aorta
chr11	111780146	111785831	Aorta
chr15	89439510	89462646	Aorta
chr9	95354785	95396996	Aorta
chr7	150942000	150950794	Aorta
chr18	3591727	3606442	Aorta
chr9	97850675	97862805	Aorta
chr3	50193918	50206919	Aorta
chr21	40274521	40299270	Aorta
chr2	9421346	9488061	Aorta
chr14	89874348	89897996	Aorta
chr2	174847174	174889589	Aorta
chr1	27093083	27115842	Aorta
chr22	41952528	41965792	Aorta
chr3	64651807	64675142	Aorta
chr1	2138180	2142703	Aorta
chr22	46467128	46473935	Aorta
chr19	3666968	3674428	Aorta
chr13	45476835	45507739	Aorta
chr14	59758789	59825404	Aorta
chr17	17584652	17618556	Aorta
chr20	44033944	44048386	Aorta
chr10	134384577	134408819	Aorta
chr9	4834867	4890504	Aorta
chr1	2241543	2255528	Aorta
chr1	226843958	226869136	Aorta
chr21	46287930	46295663	Aorta
chr2	132997292	133013709	Bladder
chr12	127650272	127651188	Bladder
chr10	42383930	42418369	Bladder
chr9	79186612	79186939	Bladder
chr2	217536393	217557867	Bladder
chr1	91852741	91853189	Bladder
chr12	20704318	20704722	Bladder
chr17	48254956	48292644	Bladder
chr1	121478594	121485474	Bladder
chr17	75350218	75456965	Bladder
chr22	36718737	36784179	Bladder
chr2	218762922	218830765	Bladder
chr11	65238140	65275444	Bladder
chr7	94020953	94059982	Bladder
chr17	17584670	17657019	Bladder
chr16	86513308	86551280	Bladder
chr12	115094703	115136758	Bladder
chr14	69246099	69286635	Bladder
chr11	114013692	114070255	Bladder
chr22	46451541	46485670	Bladder
chr8	145009852	145045326	Bladder
chr14	74206124	74262144	Bladder
chr7	61967117	61976545	Bladder
chr17	1958244	1993980	Bladder
chr1	156073380	156100689	Bladder
chr19	1239682	1267171	Bladder
chr9	132241267	132263164	Bladder
chr1	27818258	27903825	Bladder
chr2	20371170	20436272	Bladder
chr11	118781337	118801580	Bladder
chr8	30241134	30307442	Bladder
chr19	12888674	12905250	Bladder
chr15	67382808	67446609	Bladder
chr1	19741493	19796505	Bladder
chr2	28578249	28632645	Bladder
chr19	18389880	18416599	Bladder
chr11	310028	336915	Bladder
chr5	151038737	151079529	Bladder
chr7	5566754	5573047	Bladder
chr19	2031766	2065148	Bladder
chr9	124030396	124059465	Bladder
chr19	39888189	39902717	Bladder
chr9	130272182	130336952	Bladder
chr14	77489387	77510806	Bladder
chr11	65184337	65197942	Bladder
chr19	36066463	36066797	Bladder
chr19	3361480	3409682	Bladder
chr9	137247697	137274105	Bladder
chr10	73470022	73533818	Bladder
chr2	133038585	133039100	Bladder
chr10	42596681	42600421	Bladder
chr1	156441219	156479383	Bladder
chr15	96864624	96898150	Bladder
chr10	17271217	17279541	Bladder
chr1	207979364	208022219	Bladder
chr7	5458412	5470399	Bladder
chr17	79477585	79482895	Bladder
chr19	13251582	13283735	Bladder
chr1	21640912	21672098	Bladder
chr10	74003934	74036205	Bladder
chr19	39138236	39183824	Bladder
chr17	38247650	38270554	Bladder
chr5	172191989	172226139	Bladder
chr16	1576298	1600105	Bladder
chr1	234735319	234749518	Bladder
chr6	58773601	58780206	Bladder
chr11	62305617	62328946	Bladder
chr10	95185217	95239491	Bladder
chr10	80896863	80923211	Bladder
chr12	6311332	6345485	Bladder
chr9	73025716	73037102	Bladder
chr17	71279451	71308955	Bladder
chr10	81156854	81200547	Bladder
chr18	46447944	46482953	Bladder
chr17	2296158	2311300	Bladder
chr11	128333078	128388902	Bladder
chr19	4057796	4090268	Bladder
chr11	1884132	1910120	Bladder
chr10	134210706	134236060	Bladder
chr1	92155573	92229506	Bladder
chr12	125397388	125425333	Bladder
chr2	219260253	219273394	Bladder
chr17	80793563	80851140	Bladder
chr2	43437301	43453776	Bladder
chr20	30175177	30199745	Bladder
chr19	16180329	16214770	Bladder
chr17	38462696	38502823	Bladder
chr12	48204554	48223656	Bladder
chr14	23305208	23321240	Bladder
chr14	35012010	35029516	Bladder
chr20	45980316	45990486	Bladder
chr5	134362060	134376923	Bladder
chr15	78306135	78368966	Bladder
chr11	126187561	126237482	Bladder
chr12	122235246	122243528	Bladder
chr1	145434516	145457839	Bladder
chr9	131647012	131680119	Bladder
chr17	59472380	59487049	Bladder
chr1	2120458	2146590	Bladder
chr16	2073391	2092794	Bladder
chr20	60925241	60957090	Bladder
chr10	104387223	104409768	Bladder
chr19	13111642	13147274	Bladder
chr17	17713379	17753586	Bladder
chr1	23880194	23903795	Bladder
chr17	48980818	49033379	Bladder
chr1	153478832	153509805	Bladder
chr17	72422479	72451058	Bladder
chr6	35687581	35701228	Bladder
chr1	203274574	203297531	Bladder
chr15	31618852	31660577	Bladder
chr11	12824497	12886557	Bladder
chr17	38689847	38714210	Bladder
chr1	22222570	22261042	Bladder
chr5	71146699	71146984	Bladder
chr18	3446778	3453850	Bladder
chr9	127021966	127049834	Bladder
chr1	45272027	45286511	Bladder
chr2	70298084	70336160	Bladder
chr1	12493307	12541691	Bladder
chr2	238275328	238289922	Bladder
chr11	117069803	117093117	Bladder
chrX	153588429	153600622	Bladder
chr1	12650985	12680033	Bladder
chr1	32398614	32422365	Bladder
chr16	84843883	84877098	Bladder
chr5	148784160	148803803	Bladder
chr2	238569657	238624499	Bladder
chr3	39182774	39195554	Bladder
chr12	12867191	12890025	Bladder
chr8	48645972	48651724	Bladder
chr1	204042180	204059534	Bladder
chr19	13949514	13956246	Bladder
chrX	106953891	106986618	Bladder
chr3	50273565	50302906	Bladder
chr17	8042292	8062236	Bladder
chr19	47598055	47617648	Bladder
chr17	38598931	38613976	Bladder
chr2	70348928	70371572	Bladder
chr3	5018427	5031479	Bladder
chr5	92913675	92938477	Bladder
chr10	80829900	80873922	Bladder
chr22	50328039	50362060	Bladder
chr12	6432677	6451281	Bladder
chr21	40176345	40204244	Bladder
chr17	39804348	39822843	Bladder
chr11	2398650	2421664	Bladder
chr14	75718785	75746994	Bladder
chr6	32935830	32939821	Bladder
chr14	69095132	69150429	Bladder
chr19	45942873	45982441	Bladder
chr3	187455183	187468732	Bladder
chr3	141120427	141151410	Bladder
chr8	38769649	38797018	Bladder
chr8	30388643	30425599	Bladder
chr11	119551489	119573360	Bladder
chr10	102756209	102768591	Bladder
chr4	15002706	15007180	Bladder
chr9	137287965	137327923	Bladder
chr22	50720377	50746148	Bladder
chr1	154972579	154990737	Bladder
chr17	80163330	80200543	Bladder
chr7	104651668	104656368	Bladder
chr11	65058410	65085169	Bladder
chr1	150532302	150547546	Bladder
chr17	74511107	74532491	Bladder
chr4	77115093	77141056	Bladder
chr14	104164884	104203264	Bladder
chr2	227655488	227665857	Bladder
chr20	49031281	49068161	Bladder
chr16	46386104	46404013	Bladder
chr9	130717101	130740932	Bladder
chr10	81951306	81967944	Bladder
chr10	126382298	126429862	Bladder
chr17	7736820	7748280	Bladder
chr17	1665284	1691328	Bladder
chr15	75930195	75960241	Bladder
chr17	38220990	38232366	Bladder
chr2	238223281	238245230	Bladder
chr1	120555710	120580058	Bladder
chr21	40274715	40298364	Bladder
chr11	67119951	67138860	Bladder
chr1	201865386	201889155	Bladder
chr1	145241375	145265699	Bladder
chr17	40663953	40684495	Bladder
chr2	66660381	66674070	Bladder
chr8	101962039	101965994	Bladder
chr2	232570777	232576140	Bladder
chr12	113670515	113710110	Bladder
chr7	27203411	27210184	Bladder
chr22	30674079	30708390	Bladder
chr19	1008957	1038865	Bladder
chr1	201672722	201694657	Bladder
chr3	194867014	194882050	Bladder
chr9	33150830	33167338	Bladder
chr19	4369074	4391980	Bladder
chr10	72993994	73015738	Bladder
chr19	48221520	48247386	Bladder
chr11	58939127	58969016	Bladder
chr2	157188545	157199703	Bladder
chr1	16159578	16176953	Bladder
chr1	234658349	234681335	Bladder
chr22	45927951	45950539	Bladder
chr9	117145105	117160763	Bladder
chr12	52537464	52549373	Bladder
chr1	203242468	203261373	Bladder
chr10	3818184	3827473	Bladder
chr1	6660589	6675796	Bladder
chr12	7033555	7047595	Bladder
chr17	4848688	4854147	Bladder
chr1	17880648	17897293	Bladder
chr3	48506386	48515263	Bladder
chr11	46293832	46318715	Bladder
chr20	45933304	45950477	Bladder
chr6	108878444	108884311	Bladder
chr12	124894946	124923935	Bladder
chr2	43384671	43422155	Bladder
chr17	752171	791517	Bladder
chr7	1570503	1577844	Bladder
chr1	145208312	145223990	Bladder
chr5	371888	401916	Bladder
chr5	171829766	171857844	Bladder
chr1	157964828	157990186	Bladder
chr20	30286419	30309433	Bladder
chr7	143077355	143089263	Bladder
chr8	11702214	11724227	Bladder
chr2	216251419	216279713	Bladder
chr1	37936903	37946213	Bladder
chr1	235098161	235134312	Bladder
chr21	47390883	47405694	Bladder
chr10	71087250	71144998	Bladder
chr14	105933819	105949682	Bladder
chr22	38614000	38639831	Bladder
chr11	68767921	68783354	Bladder
chr5	172319091	172333736	Bladder
chr9	131900316	131909322	Bladder
chr2	8816153	8825976	Bladder
chr1	234851948	234863533	Bladder
chr1	201462932	201481976	Bladder
chr6	35452815	35462866	Bladder
chr16	85026488	85039924	Bladder
chr5	139017119	139048646	Bladder
chr15	68564224	68571764	Bladder
chr18	19745754	19769069	Bladder
chr22	45897779	45913660	Bladder
chr6	30649446	30657512	Bladder
chr9	98256333	98275124	Bladder
chr10	82218882	82234319	Bladder
chr1	40845448	40870150	Bladder
chr2	145159384	145282667	Brain Angular Gyrus
chr10	126291631	126431708	Brain Angular Gyrus
chr19	13093980	13211767	Brain Angular Gyrus
chr16	56258686	56372023	Brain Angular Gyrus
chr11	117502335	117649464	Brain Angular Gyrus
chr5	139015579	139146219	Brain Angular Gyrus
chr20	47269759	47448815	Brain Angular Gyrus
chr11	113981945	114069847	Brain Angular Gyrus
chr8	26428990	26519580	Brain Angular Gyrus
chr22	38362716	38476576	Brain Angular Gyrus
chr20	45923252	45991754	Brain Angular Gyrus
chr2	102345950	102461379	Brain Angular Gyrus
chr1	44950766	45061416	Brain Angular Gyrus
chr2	47210149	47304917	Brain Angular Gyrus
chr10	61025731	61126977	Brain Angular Gyrus
chr12	124852582	125004656	Brain Angular Gyrus
chr17	55929186	56033600	Brain Angular Gyrus
chr2	7054938	7169850	Brain Angular Gyrus
chr1	144925803	145034482	Brain Angular Gyrus
chr11	116843552	116977173	Brain Angular Gyrus
chr17	17586233	17696977	Brain Angular Gyrus
chr20	30249170	30311444	Brain Angular Gyrus
chr2	127807911	127911516	Brain Angular Gyrus
chr1	201661676	201762860	Brain Angular Gyrus
chr1	226824422	226925000	Brain Angular Gyrus
chr2	153252475	153329502	Brain Angular Gyrus
chr1	183882726	184006154	Brain Angular Gyrus
chr6	41650259	41702122	Brain Angular Gyrus
chr6	163731161	163784152	Brain Angular Gyrus
chr7	51292560	51387499	Brain Angular Gyrus
chr11	65236264	65284293	Brain Angular Gyrus
chr19	39125423	39218417	Brain Angular Gyrus
chr6	158405970	158493755	Brain Angular Gyrus
chr21	27257378	27414206	Brain Angular Gyrus
chr15	68871806	68948000	Brain Angular Gyrus
chr10	73724449	73786455	Brain Angular Gyrus
chr17	19143959	19225490	Brain Angular Gyrus
chr12	106470964	106540152	Brain Angular Gyrus
chr22	41763409	41845402	Brain Angular Gyrus
chr10	81139006	81204866	Brain Angular Gyrus
chr9	131123909	131178075	Brain Angular Gyrus
chr17	57428110	57484754	Brain Angular Gyrus
chr9	92039603	92114203	Brain Angular Gyrus
chr1	230933546	231004107	Brain Angular Gyrus
chr22	18305630	18403194	Brain Angular Gyrus
chr9	135982903	136022442	Brain Angular Gyrus
chr14	93458229	93527067	Brain Angular Gyrus
chr6	39758289	39829579	Brain Angular Gyrus
chr1	156425857	156481259	Brain Angular Gyrus
chr3	159546942	159629296	Brain Angular Gyrus
chr9	124022691	124062057	Brain Angular Gyrus
chr15	32091907	32163673	Brain Angular Gyrus
chr18	74717200	74769202	Brain Angular Gyrus
chr1	204411230	204477371	Brain Angular Gyrus
chr16	57127046	57203735	Brain Angular Gyrus
chr2	55336259	55397455	Brain Angular Gyrus
chr10	652994	710608	Brain Angular Gyrus
chr6	163558106	163620950	Brain Angular Gyrus
chr1	33792582	33857874	Brain Angular Gyrus
chr1	205198731	205254801	Brain Angular Gyrus
chr4	83651960	83719188	Brain Angular Gyrus
chr2	236484875	236553506	Brain Angular Gyrus
chr22	39120256	39185287	Brain Angular Gyrus
chr21	45467676	45532864	Brain Angular Gyrus
chr9	130704181	130740879	Brain Angular Gyrus
chr20	1861738	1917457	Brain Angular Gyrus
chr2	95673781	95743129	Brain Angular Gyrus
chr2	207970834	208032722	Brain Angular Gyrus
chr9	19597703	19660356	Brain Angular Gyrus
chr11	125298816	125366127	Brain Angular Gyrus
chr3	50264311	50312803	Brain Angular Gyrus
chr17	17709667	17787953	Brain Angular Gyrus
chr1	204797766	204865792	Brain Angular Gyrus
chr16	5008339	5087116	Brain Angular Gyrus
chr20	39828562	39881102	Brain Angular Gyrus
chr5	87952149	87990686	Brain Angular Gyrus
chr5	149864500	149911042	Brain Angular Gyrus
chr22	41874734	41935903	Brain Angular Gyrus
chr15	31620830	31672298	Brain Angular Gyrus
chr10	124217029	124274246	Brain Angular Gyrus
chr1	109893601	109944985	Brain Angular Gyrus
chr3	52038532	52089947	Brain Angular Gyrus
chr13	97863056	97914869	Brain Angular Gyrus
chr3	141079393	141151934	Brain Angular Gyrus
chr11	65181133	65223267	Brain Angular Gyrus
chr18	53050018	53091866	Brain Angular Gyrus
chr1	144675249	144710133	Brain Angular Gyrus
chr9	108039122	108105189	Brain Angular Gyrus
chr22	23422202	23471865	Brain Angular Gyrus
chr10	22888099	22945171	Brain Angular Gyrus
chr7	37269693	37329879	Brain Angular Gyrus
chr6	163659679	163686467	Brain Angular Gyrus
chr15	89631745	89686197	Brain Angular Gyrus
chr11	46657134	46719965	Brain Angular Gyrus
chr22	38601762	38668824	Brain Angular Gyrus
chr3	181405084	181447205	Brain Angular Gyrus
chr1	155929642	155960286	Brain Angular Gyrus
chr10	123275846	123328440	Brain Angular Gyrus
chr6	148814157	148870234	Brain Angular Gyrus
chr14	95748121	95786064	Brain Angular Gyrus
chr4	144295387	144341937	Brain Angular Gyrus
chr1	205003349	205041007	Brain Angular Gyrus
chr18	52983886	53023377	Brain Angular Gyrus
chr12	48167381	48213340	Brain Angular Gyrus
chr3	159478664	159532561	Brain Angular Gyrus
chr3	123129733	123169995	Brain Angular Gyrus
chr2	105450873	105494128	Brain Angular Gyrus
chr11	131441348	131486827	Brain Angular Gyrus
chr1	156354478	156405582	Brain Angular Gyrus
chr16	19842745	19898332	Brain Angular Gyrus
chr10	105419455	105477806	Brain Angular Gyrus
chr2	86112295	86155306	Brain Angular Gyrus
chr7	22143126	22197658	Brain Angular Gyrus
chr2	20773528	20842695	Brain Angular Gyrus
chr6	110853199	110880052	Brain Angular Gyrus
chr20	37484634	37529964	Brain Angular Gyrus
chr14	65146352	65193789	Brain Angular Gyrus
chr20	39766812	39815307	Brain Angular Gyrus
chr17	36577251	36622285	Brain Angular Gyrus
chr10	74001806	74038392	Brain Angular Gyrus
chr10	118702539	118763346	Brain Angular Gyrus
chr17	38212484	38233910	Brain Angular Gyrus
chr13	25726726	25777841	Brain Angular Gyrus
chr17	75091070	75162154	Brain Angular Gyrus
chr10	60747904	60780871	Brain Angular Gyrus
chr13	101282382	101326514	Brain Angular Gyrus
chr1	27846001	27903917	Brain Angular Gyrus
chr4	36204625	36272684	Brain Angular Gyrus
chr15	74698992	74743011	Brain Angular Gyrus
chr17	36707478	36760838	Brain Angular Gyrus
chr13	113695156	113757432	Brain Angular Gyrus
chr11	118464006	118514387	Brain Angular Gyrus
chr6	3350313	3398615	Brain Angular Gyrus
chr16	57290714	57335702	Brain Angular Gyrus
chr3	11596698	11655449	Brain Angular Gyrus
chr14	102644660	102682642	Brain Angular Gyrus
chr10	62102185	62154732	Brain Angular Gyrus
chr10	90973389	91044291	Brain Angular Gyrus
chr12	123321985	123358247	Brain Angular Gyrus
chr1	207977862	208012597	Brain Angular Gyrus
chr9	115892896	115929365	Brain Angular Gyrus
chr11	61714641	61741856	Brain Angular Gyrus
chr1	234654744	234690324	Brain Angular Gyrus
chr17	38247630	38281334	Brain Angular Gyrus
chr17	73645114	73697797	Brain Angular Gyrus
chr3	170183004	170232122	Brain Angular Gyrus
chr20	58180276	58221971	Brain Angular Gyrus
chr13	44765085	44824278	Brain Angular Gyrus
chr7	30176141	30225065	Brain Angular Gyrus
chr1	143982086	144029386	Brain Angular Gyrus
chr8	134266711	134309528	Brain Angular Gyrus
chr5	16537796	16601004	Brain Angular Gyrus
chr11	75012107	75062478	Brain Angular Gyrus
chr1	201450739	201482291	Brain Angular Gyrus
chr12	53432526	53465411	Brain Angular Gyrus
chr13	51814893	51860686	Brain Angular Gyrus
chr20	31026203	31073800	Brain Angular Gyrus
chr14	91065442	91142590	Brain Angular Gyrus
chr11	111585643	111618312	Brain Angular Gyrus
chr1	169054816	169089985	Brain Angular Gyrus
chr1	203095489	203142151	Brain Angular Gyrus
chr3	58361219	58411217	Brain Angular Gyrus
chr3	42764531	42790268	Brain Angular Gyrus
chr9	129127903	129161845	Brain Angular Gyrus
chr7	139319697	139368683	Brain Angular Gyrus
chr20	35450615	35495409	Brain Angular Gyrus
chr3	183507731	183546393	Brain Angular Gyrus
chr9	37957353	38000940	Brain Angular Gyrus
chr1	36617416	36669950	Brain Angular Gyrus
chr3	179645972	179700720	Brain Angular Gyrus
chr4	159133944	159182269	Brain Angular Gyrus
chr10	97147255	97205487	Brain Angular Gyrus
chr9	129059617	129110754	Brain Angular Gyrus
chr12	6311110	6345175	Brain Angular Gyrus
chr20	1781998	1816086	Brain Angular Gyrus
chr12	99231891	99288023	Brain Angular Gyrus
chr8	67413592	67446573	Brain Angular Gyrus
chr19	10835468	10881041	Brain Angular Gyrus
chr12	110458201	110518140	Brain Angular Gyrus
chr14	105131478	105168789	Brain Angular Gyrus
chr11	78021761	78063848	Brain Angular Gyrus
chr22	36718727	36752276	Brain Angular Gyrus
chr15	91090666	91153165	Brain Angular Gyrus
chr2	97572068	97619974	Brain Angular Gyrus
chr14	74178607	74225396	Brain Angular Gyrus
chr1	44402296	44431997	Brain Angular Gyrus
chr12	125388972	125425916	Brain Angular Gyrus
chr19	3361512	3409572	Brain Angular Gyrus
chr17	76858221	76896490	Brain Angular Gyrus
chr2	25499274	25562387	Brain Angular Gyrus
chr16	74743469	74790566	Brain Angular Gyrus
chr17	56590961	56612660	Brain Angular Gyrus
chr2	21474028	21493987	Brain Angular Gyrus
chr5	661669	691842	Brain Angular Gyrus
[truncated: 16,424 more rows]
