# Supplementary material for: Integrative analysis of super enhancer SNPs for type 2 diabetes
Source: PLoS One. 2018 Jan 31;13(1):e0192105. doi: 10.1371/journal.pone.0192105 (PMC5792005; doi:10.1371/journal.pone.0192105)
Supplement: S3 Table — (XLSX) [file pone.0192105.s003.xlsx]

## Sheet: S3 Table
S3 Table. The potential functional T2D super enhancer SNPs
SNP	Gene	Chromosome	ChromPosition (hg19)	Allele1	Allele2	Band
rs10001190	WFS1	chr4	6284633	A	G	p16.1
rs10010131	WFS1	chr4	6292915	A	G	p16.1
rs10012946	WFS1	chr4	6293350	T	C	p16.1
rs10016157	WFS1	chr4	6294414	T	C	p16.1
rs1002226	KCNJ11	chr11	17405617	C	T	p15.1
rs10026334	WFS1	chr4	6294607	G	A	p16.1
rs10028875	WFS1	chr4	6283460	C	T	p16.1
rs10128255	TCF7L2	chr10	114742835	G	A	q25.2
rs10179816	THADA	chr2	43531304	G	A	p21
rs10203499	THADA	chr2	43466619	A	C	p21
rs1022172	HMG20A	chr15	77793359	A	G	q24.3
rs1046314	WFS1	chr4	6303955	G	A	p16.1
rs1046317	WFS1	chr4	6304242	T	C	p16.1
rs1046319	WFS1	chr4	6304286	C	T	p16.1
rs1046320	WFS1	chr4	6304344	G	A	p16.1
rs10500212	PBX4	chr19	19723215	C	T	p13.11
rs10755148	WFS1	chr4	6295064	A	G	p16.1
rs10787472	TCF7L2	chr10	114781297	A	C	q25.2
rs10787473	TCF7L2	chr10	114781400	C	A	q25.2
rs1079214	WFS1	chr4	6282157	T	C	p16.1
rs1079215	WFS1	chr4	6282393	A	G	p16.1
rs1079216	WFS1	chr4	6282473	T	C	p16.1
rs10885402	TCF7L2	chr10	114761697	A	C	q25.2
rs10885405	TCF7L2	chr10	114777670	C	T	q25.2
rs10885406	TCF7L2	chr10	114777724	A	G	q25.2
rs10885409	TCF7L2	chr10	114808072	T	C	q25.2
rs10885414	TCF7L2	chr10	114861304	A	G	q25.2
rs10934647	ADCY5	chr3	123130684	C	T	q21.1
rs10937717	WFS1	chr4	6295087	T	A	p16.1
rs10937718	WFS1	chr4	6295217	T	C	p16.1
rs10937719	WFS1	chr4	6295322	C	G	p16.1
rs10937720	WFS1	chr4	6295451	A	G	p16.1
rs10937721	WFS1	chr4	6306763	G	C	p16.1
rs11196174	TCF7L2	chr10	114734096	A	G	q25.2
rs11196175	TCF7L2	chr10	114736614	T	C	q25.2
rs11196181	TCF7L2	chr10	114749018	G	A	q25.2
rs11196182	TCF7L2	chr10	114750157	C	T	q25.2
rs11196187	TCF7L2	chr10	114759445	G	A	q25.2
rs11196191	TCF7L2	chr10	114780633	A	C	q25.2
rs11196192	TCF7L2	chr10	114782287	T	G	q25.2
rs11196200	TCF7L2	chr10	114801938	C	G	q25.2
rs11196201	TCF7L2	chr10	114803307	A	T	q25.2
rs11196205	TCF7L2	chr10	114807047	G	C	q25.2
rs11196208	TCF7L2	chr10	114811316	T	C	q25.2
rs11196211	TCF7L2	chr10	114817009	A	C	q25.2
rs11196212	TCF7L2	chr10	114821249	T	C	q25.2
rs11196213	TCF7L2	chr10	114821554	C	T	q25.2
rs11263763	HNF1B	chr17	36103565	G	A	q12
rs11279190	TCF7L2	chr10	114777141	TGGTGGAG	-	q25.2
rs11603334	ARAP1	chr11	72432985	G	A	q13.4
rs11651052	HNF1B	chr17	36102381	A	G	q12
rs11651755	HNF1B	chr17	36099840	C	T	q12
rs11658063	HNF1B	chr17	36103872	C	G	q12
rs11707746	ADCY5	chr3	123068817	T	C	q21.1
rs11708067	ADCY5	chr3	123065778	A	G	q21.1
rs11709077	PPARG	chr3	12336507	G	A	p25.2
rs11715633	ADCY5	chr3	123129946	G	A	q21.1
rs11717195	ADCY5	chr3	123082398	T	C	q21.1
rs11720108	ADCY5	chr3	123069058	C	T	q21.1
rs11727100	WFS1	chr4	6281458	A	C	p16.1
rs11732178	WFS1	chr4	6292643	G	C	p16.1
rs11857450	HMG20A	chr15	77802791	G	C	q24.3
rs12243326	TCF7L2	chr10	114788815	T	C	q25.2
rs12245680	TCF7L2	chr10	114820191	T	C	q25.2
rs12255372	TCF7L2	chr10	114808902	G	T	q25.2
rs12258200	TCF7L2	chr10	114781698	T	C	q25.2
rs12258274	TCF7L2	chr10	114781863	T	G	q25.2
rs12265291	TCF7L2	chr10	114810240	T	C	q25.2
rs12266632	TCF7L2	chr10	114764959	C	G	q25.2
rs12359102	TCF7L2	chr10	114793451	G	A	q25.2
rs12571751	ZMIZ1	chr10	80942631	A	G	q22.3
rs12610185	PBX4	chr19	19721722	G	A	p13.11
rs12610191	PBX4	chr19	19721976	C	T	p13.11
rs12642481	WFS1	chr4	6301058	G	A	p16.1
rs12649341	WFS1	chr4	6294759	G	A	p16.1
rs12718338	TCF7L2	chr10	114813047	C	T	q25.2
rs12762233	TCF7L2	chr10	114779013	C	T	q25.2
rs13064760	PPARG	chr3	12369401	C	T	p25.2
rs13083375	PPARG	chr3	12365308	G	T	p25.2
rs13101355	WFS1	chr4	6293446	T	C	p16.1
rs13103357	WFS1	chr4	6294544	A	G	p16.1
rs13107806	WFS1	chr4	6271071	T	C	p16.1
rs13108780	WFS1	chr4	6294630	A	G	p16.1
rs13114527	WFS1	chr4	6294655	T	G	p16.1
rs13130845	WFS1	chr4	6297646	A	C	p16.1
rs13147655	WFS1	chr4	6293474	A	G	p16.1
rs1322	THADA	chr2	43521167	G	A	p21
rs13337397	BCAR1	chr16	75295639	C	A	q23.1
rs13399243	THADA	chr2	43501686	G	A	p21
rs13407351	THADA	chr2	43456734	A	G	p21
rs13407351	LINC01126	chr2	43456734	A	G	p21
rs13411485	THADA	chr2	43575984	C	G	p21
rs13411629	THADA	chr2	43566990	T	C	p21
rs13414381	THADA	chr2	43567218	T	C	p21
rs13419550	THADA	chr2	43468636	T	C	p21
rs13424398	THADA	chr2	43494221	G	T	p21
rs13430791	THADA	chr2	43481013	G	A	p21
rs1367173	ZFP36L2	chr2	43449385	C	T	p21
rs1515098	ARAP1	chr2	227073854	C	T	q36.3
rs1552224	PBX4	chr11	72433098	A	C	q13.4
rs1557765	PPARG	chr11	17403639	T	C	p15.1
rs16996185	PPARG	chr19	19720788	T	G	p13.11
rs17036160	PPARG	chr3	12329783	C	T	p25.2
rs17036326	THADA	chr3	12389313	A	G	p25.2
rs17036328	ADCY5	chr3	12390484	T	C	p25.2
rs17334233	THADA	chr2	43546624	T	C	p21
rs17361324	TCF7L2	chr3	123131254	C	T	q21.1
rs17406174	THADA	chr2	43557484	C	G	p21
rs17747324	TCF7L2	chr10	114752503	T	C	q25.2
rs1783598	FCHSD2	chr11	72851463	C	T	q13.4
rs1801206	WFS1	chr4	6302707	C	K	p16.1
rs1801212	WFS1	chr4	6302519	G	A	p16.1
rs1801214	WFS1	chr4	6303022	C	D	p16.1
rs1801282	PPARG	chr3	12393125	C	G	p25.2
rs1899951	PPARG	chr3	12394840	C	T	p25.2
rs2005705	HNF1B	chr17	36096300	A	G	q12
rs2074314	KCNJ11	chr11	17411821	C	T	p15.1
rs2075423	PROX1	chr1	214154719	G	T	q32.3
rs2124500	ADCY5	chr3	123093530	T	C	q21.1
rs2176042	NA	chr2	227058625	C	T	q36.3
rs2197423	PPARG	chr3	12391583	G	A	p25.2
rs2261181	RPSAP52	chr12	66212318	C	T	q14.3
rs2583929	HMGA2	chr12	66241372	C	T	q14.3
rs2583937	HMGA2	chr12	66235464	T	C	q14.3
rs2583940	RPSAP52	chr12	66213258	C	T	q14.3
rs2612060	HMGA2	chr12	66243502	A	G	q14.3
rs2612069	RPSAP52	chr12	66215292	C	G	q14.3
rs2877716	ADCY5	chr3	123094451	T	C	q21.1
rs2881654	PPARG	chr3	12396955	G	A	p25.2
rs2943632	NA	chr2	227054381	A	G	q36.3
rs2943634	NA	chr2	227068080	A	C	q36.3
rs2943635	NA	chr2	227077377	C	T	q36.3
rs2972152	NA	chr2	227066574	A	C	q36.3
rs2972153	NA	chr2	227066471	T	C	q36.3
rs3200	WFS1	chr4	6304878	C	W	p16.1
rs340879	PROX1-AS1	chr1	214156514	T	C	q32.3
rs340879	PROX1	chr1	214156514	T	C	q32.3
rs34642857	ADCY5	chr3	123051019	T	C	q21.1
rs34970607	ADCY5	chr3	123090360	G	A	q21.1
rs35011184	TCF7L2	chr10	114749734	G	A	q25.2
rs35180738	TCF7L2	chr10	114773926	CA	TG	q25.2
rs35519679	TCF7L2	chr10	114818754	G	A	q25.2
rs35606005	ADCY5	chr3	123129170	C	T	q21.1
rs35801464	TCF7L2	chr10	114760284	C	T	q25.2
rs35841686	ADCY5	chr3	123087916	T	A	q21.1
rs35936842	TCF7L2	chr10	114818772	G	A	q25.2
rs3743614	BCAR1	chr16	75280958	C	T	q23.1
rs3794991	GATAD2A	chr19	19610596	C	T	p13.11
rs3802315	ANK1	chr8	41528178	G	T	p11.21
rs3821940	WFS1	chr4	6286711	C	D	p16.1
rs3821941	WFS1	chr4	6286954	A	B	p16.1
rs3821943	WFS1	chr4	6299940	C	T	p16.1
rs3862993	THADA	chr2	43532611	C	T	p21
rs3889821	WFS1	chr4	6282596	C	T	p16.1
rs3915932	ZMIZ1	chr10	80941936	G	C	q22.3
rs4073288	TCF7L2	chr10	114747277	G	A	q25.2
rs4073980	TCF7L2	chr10	114746580	C	G	q25.2
rs4074718	TCF7L2	chr10	114748617	G	A	q25.2
rs4074720	TCF7L2	chr10	114748497	C	T	q25.2
rs4077527	TCF7L2	chr10	114813041	C	T	q25.2
rs4132670	TCF7L2	chr10	114767771	G	A	q25.2
rs41382648	THADA	chr2	43532524	C	T	p21
rs4234726	WFS1	chr4	6272888	G	C	p16.1
rs4234731	WFS1	chr4	6299914	A	G	p16.1
rs4239217	HNF1B	chr17	36098987	G	A	q12
rs4267006	TCF7L2	chr10	114758779	G	T	q25.2
rs4273545	WFS1	chr4	6271416	G	T	p16.1
rs4293850	WFS1	chr4	6292020	A	C	p16.1
rs4308429	WFS1	chr4	6294001	A	G	p16.1
rs4320200	WFS1	chr4	6271043	A	T	p16.1
rs4342257	WFS1	chr4	6290037	G	C	p16.1
rs4372955	THADA	chr2	43566146	A	G	p21
rs4416547	WFS1	chr4	6293967	G	A	p16.1
rs4430796	HNF1B	chr17	36098040	G	A	q12
rs4458523	WFS1	chr4	6289986	T	G	p16.1
rs4467645	WFS1	chr4	6294305	C	T	p16.1
rs4476672	WFS1	chr4	6281496	A	G	p16.1
rs4481292	WFS1	chr4	6298375	C	T	p16.1
rs4501291	WFS1	chr4	6298582	C	T	p16.1
rs4506565	TCF7L2	chr10	114756041	A	T	q25.2
rs4568307	WFS1	chr4	6284965	A	G	p16.1
rs4575195	TCF7L2	chr10	114765747	C	A	q25.2
rs4580722	WFS1	chr4	6306144	C	A	p16.1
rs4629534	WFS1	chr4	6294124	G	T	p16.1
rs4684847	PPARG	chr3	12386337	C	T	p25.2
rs4684848	PPARG	chr3	12395645	G	A	p25.2
rs4688985	WFS1	chr4	6285715	A	G	p16.1
rs4688986	WFS1	chr4	6285797	C	A	p16.1
rs4688987	WFS1	chr4	6287329	C	T	p16.1
rs4688988	WFS1	chr4	6287456	C	T	p16.1
rs4689389	WFS1	chr4	6272718	G	A	p16.1
rs4689391	WFS1	chr4	6280449	G	A	p16.1
rs4689393	WFS1	chr4	6287241	T	C	p16.1
rs4689394	WFS1	chr4	6291003	C	G	p16.1
rs4689397	WFS1	chr4	6299387	G	A	p16.1
rs4917642	TCF7L2	chr10	114821949	C	T	q25.2
rs4918789	TCF7L2	chr10	114821807	T	G	q25.2
rs5018647	WFS1	chr4	6292799	A	C	p16.1
rs5018648	WFS1	chr4	6292818	C	G	p16.1
rs508419	ANK1	chr8	41522991	A	G	p11.21
rs515071	ANK1	chr8	41519462	A	G	p11.21
rs515071	MIR486	chr8	41519462	A	G	p11.21
rs516946	ANK1	chr8	41519248	T	C	p11.21
rs516946	MIR486	chr8	41519248	T	C	p11.21
rs5215	KCNJ11	chr11	17408630	C	T	p15.1
rs55853916	TCF7L2	chr10	114781950	G	C	q25.2
rs55899248	TCF7L2	chr10	114773608	A	G	q25.2
rs55972445	TCF7L2	chr10	114782790	G	T	q25.2
rs56087297	TCF7L2	chr10	114799172	A	G	q25.2
rs56102017	WFS1	chr4	6292759	-	CA	p16.1
rs56299331	TCF7L2	chr10	114788436	C	T	q25.2
rs57225583	TCF7L2	chr10	114771843	A	G	q25.2
rs613937	STARD10	chr11	72474839	A	G	q13.4
rs61872784	TCF7L2	chr10	114798893	T	A	q25.2
rs61872786	TCF7L2	chr10	114806697	G	A	q25.2
rs61872790	TCF7L2	chr10	114821527	A	G	q25.2
rs6446480	WFS1	chr4	6295565	C	T	p16.1
rs6446481	WFS1	chr4	6295583	C	A	p16.1
rs6446482	WFS1	chr4	6295693	C	G	p16.1
rs6585196	TCF7L2	chr10	114737050	C	T	q25.2
rs6585197	TCF7L2	chr10	114762064	G	T	q25.2
rs6585198	TCF7L2	chr10	114762237	G	A	q25.2
rs6585199	TCF7L2	chr10	114765171	G	A	q25.2
rs6585200	TCF7L2	chr10	114768609	A	G	q25.2
rs6585201	TCF7L2	chr10	114768783	G	A	q25.2
rs6585202	TCF7L2	chr10	114782803	T	C	q25.2
rs6712203	COBLL1	chr2	165557318	C	T	q24.3
rs6719754	THADA	chr2	43526386	A	T	p21
rs6727824	THADA	chr2	43528377	A	G	p21
rs6728997	THADA	chr2	43523379	A	G	p21
rs6756560	THADA	chr2	43528478	C	T	p21
rs6794202	ADCY5	chr3	123093887	C	T	q21.1
rs6798189	ADCY5	chr3	123095312	G	A	q21.1
rs6802898	PPARG	chr3	12391207	C	T	p25.2
rs6817447	WFS1	chr4	6286847	G	T	p16.1
rs6820509	WFS1	chr4	6295750	A	G	p16.1
rs697239	ZMIZ1	chr10	80947438	T	C	q22.3
rs6989203	ANK1	chr8	41523745	G	A	p11.21
rs703972	ZMIZ1	chr10	80952826	G	C	q22.3
rs703974	ZMIZ1	chr10	80948593	A	G	q22.3
rs703977	ZMIZ1	chr10	80944230	T	G	q22.3
rs703980	ZMIZ1	chr10	80943841	G	A	q22.3
rs703981	ZMIZ1	chr10	80942855	G	C	q22.3
rs703982	ZMIZ1	chr10	80942721	A	G	q22.3
rs7071302	TCF7L2	chr10	114817527	T	S	q25.2
rs7074440	TCF7L2	chr10	114785424	G	A	q25.2
rs7077039	TCF7L2	chr10	114789077	T	C	q25.2
rs7077247	TCF7L2	chr10	114812071	T	C	q25.2
rs7079711	TCF7L2	chr10	114745788	G	A	q25.2
rs7081062	TCF7L2	chr10	114740745	G	A	q25.2
rs7085989	TCF7L2	chr10	114822739	A	G	q25.2
rs7087006	TCF7L2	chr10	114823426	A	G	q25.2
rs7100927	TCF7L2	chr10	114796048	A	G	q25.2
rs7124355	ABCC8	chr11	17412960	A	G	p15.1
rs7124355	KCNJ11	chr11	17412960	A	G	p15.1
rs7129793	ARAP1	chr11	72455885	C	T	q13.4
rs7177055	NA	chr15	77832762	G	A	q24.3
rs72826075	TCF7L2	chr10	114750500	A	G	q25.2
rs72826094	TCF7L2	chr10	114801488	A	T	q25.2
rs72964564	ADCY5	chr3	123054770	A	C	q21.1
rs734312	WFS1	chr4	6303354	G	A	p16.1
rs7501939	HNF1B	chr17	36101156	T	C	q12
rs750625	ANK1	chr8	41525914	C	T	p11.21
rs752854	WFS1	chr4	6281961	C	T	p16.1
rs757110	ABCC8	chr11	17418477	C	A	p15.1
rs7603255	THADA	chr2	43494177	T	C	p21
rs7609045	COBLL1	chr2	165555207	G	A	q24.3
rs7613951	ADCY5	chr3	123070517	C	T	q21.1
rs7638903	PPARG	chr3	12383714	G	A	p25.2
rs7647481	PPARG	chr3	12391813	G	A	p25.2
rs7649970	PPARG	chr3	12392272	C	T	p25.2
rs7895307	TCF7L2	chr10	114743961	A	G	q25.2
rs7896811	TCF7L2	chr10	114766717	C	T	q25.2
rs7900150	TCF7L2	chr10	114793823	T	A	q25.2
rs7901275	TCF7L2	chr10	114732906	A	C	q25.2
rs7901695	TCF7L2	chr10	114754088	T	C	q25.2
rs7903146	TCF7L2	chr10	114758349	C	T	q25.2
rs7904519	TCF7L2	chr10	114773927	A	G	q25.2
rs7907610	TCF7L2	chr10	114787090	A	G	q25.2
rs7917983	TCF7L2	chr10	114732882	T	C	q25.2
rs7924080	TCF7L2	chr10	114787012	T	C	q25.2
rs8056814	CTRB1	chr16	75252327	G	A	q23.1
rs8064454	HNF1B	chr17	36101586	A	C	q12
rs810517	ZMIZ1	chr10	80942620	C	T	q22.3
rs869301	NA	chr15	77830633	T	C	q24.3
rs9170	ZFP36L2	chr2	43450138	G	A	p21
rs952227	NA	chr2	227062080	A	G	q36.3
rs9653282	COBLL1	chr2	165554658	A	T	q24.3
rs9883204	ADCY5	chr3	123096820	T	C	q21.1
rs9997824	WFS1	chr4	6283253	T	C	p16.1
rs9998519	WFS1	chr4	6292909	C	T	p16.1
