# Supplementary material for: Integrative analysis of super enhancer SNPs for type 2 diabetes
Source: PLoS One. 2018 Jan 31;13(1):e0192105. doi: 10.1371/journal.pone.0192105 (PMC5792005; doi:10.1371/journal.pone.0192105)
Supplement: S4 Table — (XLSX) [file pone.0192105.s004.xlsx]

## Sheet: S4 Table
S4 Table. The distribution of T2D super enhancer SNPs in different cell & tissue types
Chr	Super Enhancer Start (hg19)	Super Enhancer End (hg19)	Cell/Tissue Types	T2D Super Enhancer SNPs	P-value	Loci
chr4	6271552	6285080	Aorta	rs10001190	8.4e-11	p16.1
chr4	6270350	6311909	Pancreatic islets	rs10001190	8.4e-11	p16.1
chr4	6270350	6311909	Pancreatic islets	rs10010131	2.76e-13	p16.1
chr4	6270350	6311909	Pancreatic islets	rs10012946	1.05e-13	p16.1
chr4	6270350	6311909	Pancreatic islets	rs10016157	9.84e-10	p16.1
chr11	17403494	17497050	Pancreatic islets	rs1002226	LD SNP	p15.1
chr11	17404927	17439262	Skeletal Muscle	rs1002226	LD SNP	p15.1
chr4	6270350	6311909	Pancreatic islets	rs10026334	5.98e-14	p16.1
chr4	6271552	6285080	Aorta	rs10028875	1.63e-09	p16.1
chr4	6270350	6311909	Pancreatic islets	rs10028875	1.63e-09	p16.1
chr10	114708122	114899787	Adipose Nuclei	rs10128255	2.24e-22	q25.2
chr2	43519998	43578973	Adipose Nuclei	rs10179816	LD SNP	p21
chr2	43521370	43578346	Aorta	rs10179816	LD SNP	p21
chr2	43520107	43579255	Skeletal Muscle	rs10179816	LD SNP	p21
chr2	43437036	43505371	Adipose Nuclei	rs10203499	LD SNP	p21
chr2	43444589	43468097	Brain Anterior Caudate	rs10203499	LD SNP	p21
chr2	43444403	43479412	Brain Hippocampus Middle	rs10203499	LD SNP	p21
chr2	43444472	43468661	Brain Hippocampus Middle 150	rs10203499	LD SNP	p21
chr2	43439734	43504485	Skeletal Muscle	rs10203499	LD SNP	p21
chr15	77787890	77802756	Brain Angular Gyrus	rs1022172	LD SNP	q24.3
chr15	77786807	77808066	Brain Hippocampus Middle 150	rs1022172	LD SNP	q24.3
chr15	77786578	77809111	Brain Inferior Temporal Lobe	rs1022172	LD SNP	q24.3
chr15	77788113	77801223	Brain Mid Frontal Lobe	rs1022172	LD SNP	q24.3
chr4	6270350	6311909	Pancreatic islets	rs1046314	3.91e-13	p16.1
chr4	6270350	6311909	Pancreatic islets	rs1046317	1.36e-12	p16.1
chr4	6270350	6311909	Pancreatic islets	rs1046319	2.57e-12	p16.1
chr4	6270350	6311909	Pancreatic islets	rs1046320	8.13e-09	p16.1
chr19	19698513	19727458	CD4p CD25- Il17- PMAstim Th	rs10500212	LD SNP	p13.11
chr19	19698830	19726869	CD4p CD25- Il17p PMAstim Th17	rs10500212	LD SNP	p13.11
chr4	6270350	6311909	Pancreatic islets	rs10755148	3.45e-09	p16.1
chr10	114708122	114899787	Adipose Nuclei	rs10787472	1.5e-58	q25.2
chr10	114758699	114847678	Aorta	rs10787472	1.5e-58	q25.2
chr10	114708122	114899787	Adipose Nuclei	rs10787473	4.12e-30	q25.2
chr10	114758699	114847678	Aorta	rs10787473	4.12e-30	q25.2
chr4	6271552	6285080	Aorta	rs1079214	1.53e-08	p16.1
chr4	6270350	6311909	Pancreatic islets	rs1079214	1.53e-08	p16.1
chr4	6271552	6285080	Aorta	rs1079215	2.19e-09	p16.1
chr4	6270350	6311909	Pancreatic islets	rs1079215	2.19e-09	p16.1
chr4	6271552	6285080	Aorta	rs1079216	6.22e-09	p16.1
chr4	6270350	6311909	Pancreatic islets	rs1079216	6.22e-09	p16.1
chr10	114708122	114899787	Adipose Nuclei	rs10885402	8.74e-57	q25.2
chr10	114758699	114847678	Aorta	rs10885402	8.74e-57	q25.2
chr10	114708122	114899787	Adipose Nuclei	rs10885405	2.27e-53	q25.2
chr10	114758699	114847678	Aorta	rs10885405	2.27e-53	q25.2
chr10	114708122	114899787	Adipose Nuclei	rs10885406	1.2e-53	q25.2
chr10	114758699	114847678	Aorta	rs10885406	1.2e-53	q25.2
chr10	114708122	114899787	Adipose Nuclei	rs10885409	2.73e-51	q25.2
chr10	114758699	114847678	Aorta	rs10885409	2.73e-51	q25.2
chr10	114804354	114867208	Osteoblasts	rs10885409	2.73e-51	q25.2
chr10	114708122	114899787	Adipose Nuclei	rs10885414	1.78e-08	q25.2
chr10	114804354	114867208	Osteoblasts	rs10885414	1.78e-08	q25.2
chr3	123081878	123165713	Adipose Nuclei	rs10934647	9.39e-10	q21.1
chr3	123042226	123169042	Aorta	rs10934647	9.39e-10	q21.1
chr3	123129733	123169995	Brain Angular Gyrus	rs10934647	9.39e-10	q21.1
chr3	123005307	123172811	Brain Anterior Caudate	rs10934647	9.39e-10	q21.1
chr3	123122876	123170293	Brain Cingulate Gyrus	rs10934647	9.39e-10	q21.1
chr3	123090342	123170491	Brain Hippocampus Middle	rs10934647	9.39e-10	q21.1
chr3	123122481	123170053	Brain Hippocampus Middle 150	rs10934647	9.39e-10	q21.1
chr3	123128250	123170404	Brain Inferior Temporal Lobe	rs10934647	9.39e-10	q21.1
chr3	123128079	123150988	Pancreas	rs10934647	9.39e-10	q21.1
chr4	6270350	6311909	Pancreatic islets	rs10937717	2.89e-14	p16.1
chr4	6270350	6311909	Pancreatic islets	rs10937718	1.53e-14	p16.1
chr4	6270350	6311909	Pancreatic islets	rs10937719	8.15e-13	p16.1
chr4	6270350	6311909	Pancreatic islets	rs10937720	2.8e-14	p16.1
chr4	6270350	6311909	Pancreatic islets	rs10937721	3.42e-11	p16.1
chr10	114708122	114899787	Adipose Nuclei	rs11196174	LD SNP	q25.2
chr10	114708122	114899787	Adipose Nuclei	rs11196175	5.66e-48	q25.2
chr10	114708122	114899787	Adipose Nuclei	rs11196181	3.2e-08	q25.2
chr10	114708122	114899787	Adipose Nuclei	rs11196182	2.57e-10	q25.2
chr10	114708122	114899787	Adipose Nuclei	rs11196187	1.9e-17	q25.2
chr10	114758699	114847678	Aorta	rs11196187	1.9e-17	q25.2
chr10	114708122	114899787	Adipose Nuclei	rs11196191	6.49e-28	q25.2
chr10	114758699	114847678	Aorta	rs11196191	6.49e-28	q25.2
chr10	114708122	114899787	Adipose Nuclei	rs11196192	4.69e-13	q25.2
chr10	114758699	114847678	Aorta	rs11196192	4.69e-13	q25.2
chr10	114708122	114899787	Adipose Nuclei	rs11196200	4.4e-47	q25.2
chr10	114758699	114847678	Aorta	rs11196200	4.4e-47	q25.2
chr10	114708122	114899787	Adipose Nuclei	rs11196201	6.5e-13	q25.2
chr10	114758699	114847678	Aorta	rs11196201	6.5e-13	q25.2
chr10	114708122	114899787	Adipose Nuclei	rs11196205	3.24e-48	q25.2
chr10	114758699	114847678	Aorta	rs11196205	3.24e-48	q25.2
chr10	114804354	114867208	Osteoblasts	rs11196205	3.24e-48	q25.2
chr10	114708122	114899787	Adipose Nuclei	rs11196208	4.5e-56	q25.2
chr10	114758699	114847678	Aorta	rs11196208	4.5e-56	q25.2
chr10	114804354	114867208	Osteoblasts	rs11196208	4.5e-56	q25.2
chr10	114708122	114899787	Adipose Nuclei	rs11196211	2.43e-58	q25.2
chr10	114758699	114847678	Aorta	rs11196211	2.43e-58	q25.2
chr10	114804354	114867208	Osteoblasts	rs11196211	2.43e-58	q25.2
chr10	114708122	114899787	Adipose Nuclei	rs11196212	1.41e-21	q25.2
chr10	114758699	114847678	Aorta	rs11196212	1.41e-21	q25.2
chr10	114804354	114867208	Osteoblasts	rs11196212	1.41e-21	q25.2
chr10	114708122	114899787	Adipose Nuclei	rs11196213	1.84e-19	q25.2
chr10	114758699	114847678	Aorta	rs11196213	1.84e-19	q25.2
chr10	114804354	114867208	Osteoblasts	rs11196213	1.84e-19	q25.2
chr17	36058524	36106462	Pancreas	rs11263763	1.57e-10	q12
chr17	36056073	36106876	Pancreatic islets	rs11263763	1.57e-10	q12
chr10	114708122	114899787	Adipose Nuclei	rs11279190	4.66e-30	q25.2
chr10	114758699	114847678	Aorta	rs11279190	4.66e-30	q25.2
chr11	72425865	72470429	Brain Anterior Caudate	rs11603334	4.07e-10	q13.4
chr11	72413447	72501314	Brain Cingulate Gyrus	rs11603334	4.07e-10	q13.4
chr11	72391041	72502258	Brain Hippocampus Middle	rs11603334	4.07e-10	q13.4
chr11	72425360	72502797	Brain Inferior Temporal Lobe	rs11603334	4.07e-10	q13.4
chr11	72430042	72459019	CD8 primiary	rs11603334	4.07e-10	q13.4
chr11	72391551	72501890	Pancreatic islets	rs11603334	4.07e-10	q13.4
chr17	36058524	36106462	Pancreas	rs11651052	1.97e-11	q12
chr17	36056073	36106876	Pancreatic islets	rs11651052	1.97e-11	q12
chr17	36058524	36106462	Pancreas	rs11651755	1.84e-10	q12
chr17	36056073	36106876	Pancreatic islets	rs11651755	1.84e-10	q12
chr17	36058524	36106462	Pancreas	rs11658063	LD SNP	q12
chr17	36056073	36106876	Pancreatic islets	rs11658063	LD SNP	q12
chr3	123042226	123169042	Aorta	rs11707746	5.56e-09	q21.1
chr3	123005307	123172811	Brain Anterior Caudate	rs11707746	5.56e-09	q21.1
chr3	123042226	123169042	Aorta	rs11708067	7.19e-14	q21.1
chr3	123005307	123172811	Brain Anterior Caudate	rs11708067	7.19e-14	q21.1
chr3	12327760	12522419	Adipose Nuclei	rs11709077	1.18e-12	p25.2
chr3	123081878	123165713	Adipose Nuclei	rs11715633	2.94e-08	q21.1
chr3	123042226	123169042	Aorta	rs11715633	2.94e-08	q21.1
chr3	123129733	123169995	Brain Angular Gyrus	rs11715633	2.94e-08	q21.1
chr3	123005307	123172811	Brain Anterior Caudate	rs11715633	2.94e-08	q21.1
chr3	123122876	123170293	Brain Cingulate Gyrus	rs11715633	2.94e-08	q21.1
chr3	123090342	123170491	Brain Hippocampus Middle	rs11715633	2.94e-08	q21.1
chr3	123122481	123170053	Brain Hippocampus Middle 150	rs11715633	2.94e-08	q21.1
chr3	123128250	123170404	Brain Inferior Temporal Lobe	rs11715633	2.94e-08	q21.1
chr3	123128079	123150988	Pancreas	rs11715633	2.94e-08	q21.1
chr3	123081878	123165713	Adipose Nuclei	rs11717195	6.47e-14	q21.1
chr3	123042226	123169042	Aorta	rs11717195	6.47e-14	q21.1
chr3	123005307	123172811	Brain Anterior Caudate	rs11717195	6.47e-14	q21.1
chr3	123042226	123169042	Aorta	rs11720108	1.84e-10	q21.1
chr3	123005307	123172811	Brain Anterior Caudate	rs11720108	1.84e-10	q21.1
chr4	6271552	6285080	Aorta	rs11727100	1.09e-08	p16.1
chr4	6270350	6311909	Pancreatic islets	rs11727100	1.09e-08	p16.1
chr4	6270350	6311909	Pancreatic islets	rs11732178	LD SNP	p16.1
chr15	77786807	77808066	Brain Hippocampus Middle 150	rs11857450	LD SNP	q24.3
chr15	77786578	77809111	Brain Inferior Temporal Lobe	rs11857450	LD SNP	q24.3
chr10	114708122	114899787	Adipose Nuclei	rs12243326	LD SNP	q25.2
chr10	114758699	114847678	Aorta	rs12243326	LD SNP	q25.2
chr10	114708122	114899787	Adipose Nuclei	rs12245680	3.78e-10	q25.2
chr10	114758699	114847678	Aorta	rs12245680	3.78e-10	q25.2
chr10	114804354	114867208	Osteoblasts	rs12245680	3.78e-10	q25.2
chr10	114708122	114899787	Adipose Nuclei	rs12255372	2.92e-112	q25.2
chr10	114758699	114847678	Aorta	rs12255372	2.92e-112	q25.2
chr10	114804354	114867208	Osteoblasts	rs12255372	2.92e-112	q25.2
chr10	114708122	114899787	Adipose Nuclei	rs12258200	1.09e-30	q25.2
chr10	114758699	114847678	Aorta	rs12258200	1.09e-30	q25.2
chr10	114708122	114899787	Adipose Nuclei	rs12258274	2.01e-08	q25.2
chr10	114758699	114847678	Aorta	rs12258274	2.01e-08	q25.2
chr10	114708122	114899787	Adipose Nuclei	rs12265291	1.81e-51	q25.2
chr10	114758699	114847678	Aorta	rs12265291	1.81e-51	q25.2
chr10	114804354	114867208	Osteoblasts	rs12265291	1.81e-51	q25.2
chr10	114708122	114899787	Adipose Nuclei	rs12266632	2.38e-19	q25.2
chr10	114758699	114847678	Aorta	rs12266632	2.38e-19	q25.2
chr10	114708122	114899787	Adipose Nuclei	rs12359102	6.9e-32	q25.2
chr10	114758699	114847678	Aorta	rs12359102	6.9e-32	q25.2
chr10	80826091	80955927	Adipose Nuclei	rs12571751	1.02e-10	q22.3
chr10	80902774	80956259	Brain Anterior Caudate	rs12571751	1.02e-10	q22.3
chr10	80934990	80985172	Brain Cingulate Gyrus	rs12571751	1.02e-10	q22.3
chr10	80818685	81078772	Brain Hippocampus Middle	rs12571751	1.02e-10	q22.3
chr10	80894719	80953255	Osteoblasts	rs12571751	1.02e-10	q22.3
chr10	80933485	80950390	Pancreatic islets	rs12571751	1.02e-10	q22.3
chr10	80825956	80946194	Skeletal Muscle	rs12571751	1.02e-10	q22.3
chr19	19698513	19727458	CD4p CD25- Il17- PMAstim Th	rs12610185	LD SNP	p13.11
chr19	19698830	19726869	CD4p CD25- Il17p PMAstim Th17	rs12610185	LD SNP	p13.11
chr19	19698513	19727458	CD4p CD25- Il17- PMAstim Th	rs12610191	LD SNP	p13.11
chr19	19698830	19726869	CD4p CD25- Il17p PMAstim Th17	rs12610191	LD SNP	p13.11
chr4	6270350	6311909	Pancreatic islets	rs12642481	1.39e-11	p16.1
chr4	6270350	6311909	Pancreatic islets	rs12649341	1.71e-14	p16.1
chr10	114708122	114899787	Adipose Nuclei	rs12718338	4.24e-51	q25.2
chr10	114758699	114847678	Aorta	rs12718338	4.24e-51	q25.2
chr10	114804354	114867208	Osteoblasts	rs12718338	4.24e-51	q25.2
chr10	114708122	114899787	Adipose Nuclei	rs12762233	5.55e-09	q25.2
chr10	114758699	114847678	Aorta	rs12762233	5.55e-09	q25.2
chr3	12327760	12522419	Adipose Nuclei	rs13064760	1.03e-10	p25.2
chr3	12327760	12522419	Adipose Nuclei	rs13083375	3.24e-11	p25.2
chr4	6270350	6311909	Pancreatic islets	rs13101355	8.13e-13	p16.1
chr4	6270350	6311909	Pancreatic islets	rs13103357	1.18e-14	p16.1
chr4	6270350	6311909	Pancreatic islets	rs13107806	LD SNP	p16.1
chr4	6270350	6311909	Pancreatic islets	rs13108780	1.19e-14	p16.1
chr4	6270350	6311909	Pancreatic islets	rs13114527	4.27e-09	p16.1
chr4	6270350	6311909	Pancreatic islets	rs13130845	5.28e-14	p16.1
chr4	6270350	6311909	Pancreatic islets	rs13147655	2.09e-09	p16.1
chr2	43519998	43578973	Adipose Nuclei	rs1322	LD SNP	p21
chr2	43520107	43579255	Skeletal Muscle	rs1322	LD SNP	p21
chr16	75267531	75300787	Adipose Nuclei	rs13337397	LD SNP	q23.1
chr16	75267475	75302488	Aorta	rs13337397	LD SNP	q23.1
chr16	75268094	75299743	Brain Angular Gyrus	rs13337397	LD SNP	q23.1
chr16	75267089	75302362	Brain Anterior Caudate	rs13337397	LD SNP	q23.1
chr16	75267121	75302593	Brain Cingulate Gyrus	rs13337397	LD SNP	q23.1
chr16	75266075	75302491	Brain Hippocampus Middle	rs13337397	LD SNP	q23.1
chr16	75267029	75302563	Brain Hippocampus Middle 150	rs13337397	LD SNP	q23.1
chr16	75266933	75302422	Brain Inferior Temporal Lobe	rs13337397	LD SNP	q23.1
chr16	75268213	75297878	Brain Mid Frontal Lobe	rs13337397	LD SNP	q23.1
chr16	75249513	75320829	livers	rs13337397	LD SNP	q23.1
chr16	75264094	75300595	Osteoblasts	rs13337397	LD SNP	q23.1
chr16	75294537	75302595	Pancreatic islets	rs13337397	LD SNP	q23.1
chr16	75267468	75302602	Skeletal Muscle	rs13337397	LD SNP	q23.1
chr2	43437036	43505371	Adipose Nuclei	rs13399243	LD SNP	p21
chr2	43439734	43504485	Skeletal Muscle	rs13399243	LD SNP	p21
chr2	43437036	43505371	Adipose Nuclei	rs13407351	LD SNP	p21
chr2	43444589	43468097	Brain Anterior Caudate	rs13407351	LD SNP	p21
chr2	43444594	43461717	Brain Cingulate Gyrus	rs13407351	LD SNP	p21
chr2	43444403	43479412	Brain Hippocampus Middle	rs13407351	LD SNP	p21
chr2	43444472	43468661	Brain Hippocampus Middle 150	rs13407351	LD SNP	p21
chr2	43444272	43456922	CD4p CD25- CD45RAp Naive	rs13407351	LD SNP	p21
chr2	43444153	43457298	CD4p CD25- CD45ROp Memory	rs13407351	LD SNP	p21
chr2	43444279	43457306	CD4p CD25- Il17- PMAstim Th	rs13407351	LD SNP	p21
chr2	43444613	43456873	CD4p CD25- Il17p PMAstim Th17	rs13407351	LD SNP	p21
chr2	43444696	43456961	CD8 Memory 7pool	rs13407351	LD SNP	p21
chr2	43444553	43456922	CD8 Naive 8pool	rs13407351	LD SNP	p21
chr2	43439734	43504485	Skeletal Muscle	rs13407351	LD SNP	p21
chr2	43437454	43458621	Thymus	rs13407351	LD SNP	p21
chr2	43519998	43578973	Adipose Nuclei	rs13411485	2.37e-10	p21
chr2	43521370	43578346	Aorta	rs13411485	2.37e-10	p21
chr2	43520107	43579255	Skeletal Muscle	rs13411485	2.37e-10	p21
chr2	43519998	43578973	Adipose Nuclei	rs13411629	LD SNP	p21
chr2	43521370	43578346	Aorta	rs13411629	LD SNP	p21
chr2	43520107	43579255	Skeletal Muscle	rs13411629	LD SNP	p21
chr2	43519998	43578973	Adipose Nuclei	rs13414381	3.89e-10	p21
chr2	43521370	43578346	Aorta	rs13414381	3.89e-10	p21
chr2	43520107	43579255	Skeletal Muscle	rs13414381	3.89e-10	p21
chr2	43437036	43505371	Adipose Nuclei	rs13419550	LD SNP	p21
chr2	43444403	43479412	Brain Hippocampus Middle	rs13419550	LD SNP	p21
chr2	43444472	43468661	Brain Hippocampus Middle 150	rs13419550	LD SNP	p21
chr2	43439734	43504485	Skeletal Muscle	rs13419550	LD SNP	p21
chr2	43437036	43505371	Adipose Nuclei	rs13424398	LD SNP	p21
chr2	43439734	43504485	Skeletal Muscle	rs13424398	LD SNP	p21
chr2	43437036	43505371	Adipose Nuclei	rs13430791	LD SNP	p21
chr2	43439734	43504485	Skeletal Muscle	rs13430791	LD SNP	p21
chr2	43437036	43505371	Adipose Nuclei	rs1367173	LD SNP	p21
chr2	43442589	43456565	Aorta	rs1367173	LD SNP	p21
chr2	43437301	43453776	Bladder	rs1367173	LD SNP	p21
chr2	43444589	43468097	Brain Anterior Caudate	rs1367173	LD SNP	p21
chr2	43444594	43461717	Brain Cingulate Gyrus	rs1367173	LD SNP	p21
chr2	43444403	43479412	Brain Hippocampus Middle	rs1367173	LD SNP	p21
chr2	43444472	43468661	Brain Hippocampus Middle 150	rs1367173	LD SNP	p21
chr2	43445111	43456701	CD4p CD225int CD127p Tmem	rs1367173	LD SNP	p21
chr2	43444272	43456922	CD4p CD25- CD45RAp Naive	rs1367173	LD SNP	p21
chr2	43444153	43457298	CD4p CD25- CD45ROp Memory	rs1367173	LD SNP	p21
chr2	43444279	43457306	CD4p CD25- Il17- PMAstim Th	rs1367173	LD SNP	p21
chr2	43444613	43456873	CD4p CD25- Il17p PMAstim Th17	rs1367173	LD SNP	p21
chr2	43444696	43456961	CD8 Memory 7pool	rs1367173	LD SNP	p21
chr2	43445002	43456196	CD8 Naive 7pool	rs1367173	LD SNP	p21
chr2	43444553	43456922	CD8 Naive 8pool	rs1367173	LD SNP	p21
chr2	43444572	43453783	Pancreas	rs1367173	LD SNP	p21
chr2	43378861	43455760	Pancreatic islets	rs1367173	LD SNP	p21
chr2	43439734	43504485	Skeletal Muscle	rs1367173	LD SNP	p21
chr2	43437454	43458621	Thymus	rs1367173	LD SNP	p21
chr2	227048800	227082708	Adipose Nuclei	rs1515098	4.79e-11	q36.3
chr11	72425865	72470429	Brain Anterior Caudate	rs1552224	1.79e-10	q13.4
chr11	72413447	72501314	Brain Cingulate Gyrus	rs1552224	1.79e-10	q13.4
chr11	72391041	72502258	Brain Hippocampus Middle	rs1552224	1.79e-10	q13.4
chr11	72425360	72502797	Brain Inferior Temporal Lobe	rs1552224	1.79e-10	q13.4
chr11	72430042	72459019	CD8 primiary	rs1552224	1.79e-10	q13.4
chr11	72391551	72501890	Pancreatic islets	rs1552224	1.79e-10	q13.4
chr11	17403494	17497050	Pancreatic islets	rs1557765	7.52e-09	p15.1
chr19	19698513	19727458	CD4p CD25- Il17- PMAstim Th	rs16996185	LD SNP	p13.11
chr19	19698830	19726869	CD4p CD25- Il17p PMAstim Th17	rs16996185	LD SNP	p13.11
chr3	12327760	12522419	Adipose Nuclei	rs17036160	LD SNP	p25.2
chr3	12327760	12522419	Adipose Nuclei	rs17036326	LD SNP	p25.2
chr3	12327760	12522419	Adipose Nuclei	rs17036328	1.28e-10	p25.2
chr2	43519998	43578973	Adipose Nuclei	rs17334233	2.76e-08	p21
chr2	43521370	43578346	Aorta	rs17334233	2.76e-08	p21
chr2	43520107	43579255	Skeletal Muscle	rs17334233	2.76e-08	p21
chr3	123081878	123165713	Adipose Nuclei	rs17361324	2.61e-10	q21.1
chr3	123042226	123169042	Aorta	rs17361324	2.61e-10	q21.1
chr3	123129733	123169995	Brain Angular Gyrus	rs17361324	2.61e-10	q21.1
chr3	123005307	123172811	Brain Anterior Caudate	rs17361324	2.61e-10	q21.1
chr3	123122876	123170293	Brain Cingulate Gyrus	rs17361324	2.61e-10	q21.1
chr3	123090342	123170491	Brain Hippocampus Middle	rs17361324	2.61e-10	q21.1
chr3	123122481	123170053	Brain Hippocampus Middle 150	rs17361324	2.61e-10	q21.1
chr3	123128250	123170404	Brain Inferior Temporal Lobe	rs17361324	2.61e-10	q21.1
chr3	123130839	123142817	Brain Mid Frontal Lobe	rs17361324	2.61e-10	q21.1
chr3	123128079	123150988	Pancreas	rs17361324	2.61e-10	q21.1
chr2	43519998	43578973	Adipose Nuclei	rs17406174	2.18e-09	p21
chr2	43521370	43578346	Aorta	rs17406174	2.18e-09	p21
chr2	43520107	43579255	Skeletal Muscle	rs17406174	2.18e-09	p21
chr10	114708122	114899787	Adipose Nuclei	rs17747324	8.86e-102	q25.2
chr11	72851423	72870073	Aorta	rs1783598	LD SNP	q13.4
chr4	6270350	6311909	Pancreatic islets	rs1801206	LD SNP	p16.1
chr4	6270350	6311909	Pancreatic islets	rs1801212	3.63e-11	p16.1
chr4	6270350	6311909	Pancreatic islets	rs1801214	3.3e-15	p16.1
chr3	12327760	12522419	Adipose Nuclei	rs1801282	1.05e-12	p25.2
chr3	12327760	12522419	Adipose Nuclei	rs1899951	2.38e-12	p25.2
chr17	36058524	36106462	Pancreas	rs2005705	LD SNP	q12
chr17	36056073	36106876	Pancreatic islets	rs2005705	LD SNP	q12
chr11	17403494	17497050	Pancreatic islets	rs2074314	LD SNP	p15.1
chr11	17404927	17439262	Skeletal Muscle	rs2074314	LD SNP	p15.1
chr1	214150319	214164322	Pancreatic islets	rs2075423	8.1e-09	q32.3
chr3	123081878	123165713	Adipose Nuclei	rs2124500	1.18e-12	q21.1
chr3	123042226	123169042	Aorta	rs2124500	1.18e-12	q21.1
chr3	123005307	123172811	Brain Anterior Caudate	rs2124500	1.18e-12	q21.1
chr3	123090342	123170491	Brain Hippocampus Middle	rs2124500	1.18e-12	q21.1
chr2	227048800	227082708	Adipose Nuclei	rs2176042	4.33e-11	q36.3
chr3	12327760	12522419	Adipose Nuclei	rs2197423	5.25e-11	p25.2
chr12	66212093	66359798	Osteoblasts	rs2261181	1.16e-09	q14.3
chr12	66212093	66359798	Osteoblasts	rs2583929	LD SNP	q14.3
chr12	66212093	66359798	Osteoblasts	rs2583937	LD SNP	q14.3
chr12	66212093	66359798	Osteoblasts	rs2583940	LD SNP	q14.3
chr12	66212093	66359798	Osteoblasts	rs2612060	LD SNP	q14.3
chr12	66212093	66359798	Osteoblasts	rs2612069	LD SNP	q14.3
chr3	123081878	123165713	Adipose Nuclei	rs2877716	1.04e-09	q21.1
chr3	123042226	123169042	Aorta	rs2877716	1.04e-09	q21.1
chr3	123005307	123172811	Brain Anterior Caudate	rs2877716	1.04e-09	q21.1
chr3	123090342	123170491	Brain Hippocampus Middle	rs2877716	1.04e-09	q21.1
chr3	12327760	12522419	Adipose Nuclei	rs2881654	1.51e-10	p25.2
chr2	227048800	227082708	Adipose Nuclei	rs2943632	2.8e-11	q36.3
chr2	227048800	227082708	Adipose Nuclei	rs2943634	8.41e-12	q36.3
chr2	227048800	227082708	Adipose Nuclei	rs2943635	7.2e-11	q36.3
chr2	227048800	227082708	Adipose Nuclei	rs2972152	LD SNP	q36.3
chr2	227048800	227082708	Adipose Nuclei	rs2972153	LD SNP	q36.3
chr4	6270350	6311909	Pancreatic islets	rs3200	LD SNP	p16.1
chr1	214156144	214194210	Brain Anterior Caudate	rs340879	LD SNP	q32.3
chr1	214155534	214205399	Brain Cingulate Gyrus	rs340879	LD SNP	q32.3
chr1	214155404	214205170	Brain Hippocampus Middle	rs340879	LD SNP	q32.3
chr1	214155382	214204469	Brain Hippocampus Middle 150	rs340879	LD SNP	q32.3
chr1	214156400	214205391	Brain Inferior Temporal Lobe	rs340879	LD SNP	q32.3
chr1	214150319	214164322	Pancreatic islets	rs340879	LD SNP	q32.3
chr3	123042226	123169042	Aorta	rs34642857	3.11e-08	q21.1
chr3	123005307	123172811	Brain Anterior Caudate	rs34642857	3.11e-08	q21.1
chr3	123081878	123165713	Adipose Nuclei	rs34970607	1.97e-10	q21.1
chr3	123042226	123169042	Aorta	rs34970607	1.97e-10	q21.1
chr3	123005307	123172811	Brain Anterior Caudate	rs34970607	1.97e-10	q21.1
chr3	123090342	123170491	Brain Hippocampus Middle	rs34970607	1.97e-10	q21.1
chr10	114708122	114899787	Adipose Nuclei	rs35011184	4.5e-67	q25.2
chr10	114708122	114899787	Adipose Nuclei	rs35180738	2.7e-66	q25.2
chr10	114758699	114847678	Aorta	rs35180738	2.7e-66	q25.2
chr10	114708122	114899787	Adipose Nuclei	rs35519679	9.09e-45	q25.2
chr10	114758699	114847678	Aorta	rs35519679	9.09e-45	q25.2
chr10	114804354	114867208	Osteoblasts	rs35519679	9.09e-45	q25.2
chr3	123081878	123165713	Adipose Nuclei	rs35606005	2.28e-08	q21.1
chr3	123042226	123169042	Aorta	rs35606005	2.28e-08	q21.1
chr3	123005307	123172811	Brain Anterior Caudate	rs35606005	2.28e-08	q21.1
chr3	123122876	123170293	Brain Cingulate Gyrus	rs35606005	2.28e-08	q21.1
chr3	123090342	123170491	Brain Hippocampus Middle	rs35606005	2.28e-08	q21.1
chr3	123122481	123170053	Brain Hippocampus Middle 150	rs35606005	2.28e-08	q21.1
chr3	123128250	123170404	Brain Inferior Temporal Lobe	rs35606005	2.28e-08	q21.1
chr3	123128079	123150988	Pancreas	rs35606005	2.28e-08	q21.1
chr10	114708122	114899787	Adipose Nuclei	rs35801464	3.15e-12	q25.2
chr10	114758699	114847678	Aorta	rs35801464	3.15e-12	q25.2
chr3	123081878	123165713	Adipose Nuclei	rs35841686	3.77e-10	q21.1
chr3	123042226	123169042	Aorta	rs35841686	3.77e-10	q21.1
chr3	123005307	123172811	Brain Anterior Caudate	rs35841686	3.77e-10	q21.1
chr10	114708122	114899787	Adipose Nuclei	rs35936842	2.79e-14	q25.2
chr10	114758699	114847678	Aorta	rs35936842	2.79e-14	q25.2
chr10	114804354	114867208	Osteoblasts	rs35936842	2.79e-14	q25.2
chr16	75267531	75300787	Adipose Nuclei	rs3743614	LD SNP	q23.1
chr16	75267475	75302488	Aorta	rs3743614	LD SNP	q23.1
chr16	75268094	75299743	Brain Angular Gyrus	rs3743614	LD SNP	q23.1
chr16	75267089	75302362	Brain Anterior Caudate	rs3743614	LD SNP	q23.1
chr16	75267121	75302593	Brain Cingulate Gyrus	rs3743614	LD SNP	q23.1
chr16	75266075	75302491	Brain Hippocampus Middle	rs3743614	LD SNP	q23.1
chr16	75267029	75302563	Brain Hippocampus Middle 150	rs3743614	LD SNP	q23.1
chr16	75266933	75302422	Brain Inferior Temporal Lobe	rs3743614	LD SNP	q23.1
chr16	75268213	75297878	Brain Mid Frontal Lobe	rs3743614	LD SNP	q23.1
chr16	75249513	75320829	livers	rs3743614	LD SNP	q23.1
chr16	75264094	75300595	Osteoblasts	rs3743614	LD SNP	q23.1
chr16	75276622	75285571	Pancreatic islets	rs3743614	LD SNP	q23.1
chr16	75267468	75302602	Skeletal Muscle	rs3743614	LD SNP	q23.1
chr19	19586581	19613351	livers	rs3794991	3.71e-08	p13.11
chr8	41510397	41530305	Skeletal Muscle	rs3802315	LD SNP	p11.21
chr4	6270350	6311909	Pancreatic islets	rs3821940	4.71e-08	p16.1
chr4	6270350	6311909	Pancreatic islets	rs3821941	2.31e-08	p16.1
chr4	6270350	6311909	Pancreatic islets	rs3821943	LD SNP	p16.1
chr2	43519998	43578973	Adipose Nuclei	rs3862993	LD SNP	p21
chr2	43521370	43578346	Aorta	rs3862993	LD SNP	p21
chr2	43520107	43579255	Skeletal Muscle	rs3862993	LD SNP	p21
chr4	6271552	6285080	Aorta	rs3889821	5.31e-12	p16.1
chr4	6270350	6311909	Pancreatic islets	rs3889821	5.31e-12	p16.1
chr10	80826091	80955927	Adipose Nuclei	rs3915932	LD SNP	q22.3
chr10	80902774	80956259	Brain Anterior Caudate	rs3915932	LD SNP	q22.3
chr10	80934990	80985172	Brain Cingulate Gyrus	rs3915932	LD SNP	q22.3
chr10	80818685	81078772	Brain Hippocampus Middle	rs3915932	LD SNP	q22.3
chr10	80894719	80953255	Osteoblasts	rs3915932	LD SNP	q22.3
chr10	80933485	80950390	Pancreatic islets	rs3915932	LD SNP	q22.3
chr10	80825956	80946194	Skeletal Muscle	rs3915932	LD SNP	q22.3
chr10	114708122	114899787	Adipose Nuclei	rs4073288	1.28e-24	q25.2
chr10	114708122	114899787	Adipose Nuclei	rs4073980	2.74e-24	q25.2
chr10	114708122	114899787	Adipose Nuclei	rs4074718	1.02e-56	q25.2
chr10	114708122	114899787	Adipose Nuclei	rs4074720	LD SNP	q25.2
chr10	114708122	114899787	Adipose Nuclei	rs4077527	7.21e-31	q25.2
chr10	114758699	114847678	Aorta	rs4077527	7.21e-31	q25.2
chr10	114804354	114867208	Osteoblasts	rs4077527	7.21e-31	q25.2
chr10	114708122	114899787	Adipose Nuclei	rs4132670	1.14e-123	q25.2
chr10	114758699	114847678	Aorta	rs4132670	1.14e-123	q25.2
chr2	43519998	43578973	Adipose Nuclei	rs41382648	LD SNP	p21
chr2	43521370	43578346	Aorta	rs41382648	LD SNP	p21
chr2	43520107	43579255	Skeletal Muscle	rs41382648	LD SNP	p21
chr4	6271552	6285080	Aorta	rs4234726	3.9e-12	p16.1
chr4	6270350	6311909	Pancreatic islets	rs4234726	3.9e-12	p16.1
chr4	6270350	6311909	Pancreatic islets	rs4234731	2.32e-09	p16.1
chr17	36058524	36106462	Pancreas	rs4239217	2.45e-09	q12
chr17	36056073	36106876	Pancreatic islets	rs4239217	2.45e-09	q12
chr10	114708122	114899787	Adipose Nuclei	rs4267006	6.59e-64	q25.2
chr10	114758699	114847678	Aorta	rs4267006	6.59e-64	q25.2
chr4	6270350	6311909	Pancreatic islets	rs4273545	4.46e-08	p16.1
chr4	6270350	6311909	Pancreatic islets	rs4293850	4.83e-14	p16.1
chr4	6270350	6311909	Pancreatic islets	rs4308429	1.13e-14	p16.1
chr4	6270350	6311909	Pancreatic islets	rs4320200	4.9e-12	p16.1
chr4	6270350	6311909	Pancreatic islets	rs4342257	7.16e-10	p16.1
chr2	43519998	43578973	Adipose Nuclei	rs4372955	5.26e-11	p21
chr2	43521370	43578346	Aorta	rs4372955	5.26e-11	p21
chr2	43520107	43579255	Skeletal Muscle	rs4372955	5.26e-11	p21
chr4	6270350	6311909	Pancreatic islets	rs4416547	1.31e-14	p16.1
chr17	36058524	36106462	Pancreas	rs4430796	LD SNP	q12
chr17	36056073	36106876	Pancreatic islets	rs4430796	LD SNP	q12
chr4	6270350	6311909	Pancreatic islets	rs4458523	2.02e-15	p16.1
chr4	6270350	6311909	Pancreatic islets	rs4467645	1.67e-14	p16.1
chr4	6271552	6285080	Aorta	rs4476672	1.82e-08	p16.1
chr4	6270350	6311909	Pancreatic islets	rs4476672	1.82e-08	p16.1
chr4	6270350	6311909	Pancreatic islets	rs4481292	1.3e-12	p16.1
chr4	6270350	6311909	Pancreatic islets	rs4501291	3.76e-08	p16.1
chr10	114708122	114899787	Adipose Nuclei	rs4506565	6.54e-126	q25.2
chr4	6271552	6285080	Aorta	rs4568307	LD SNP	p16.1
chr4	6270350	6311909	Pancreatic islets	rs4568307	LD SNP	p16.1
chr10	114708122	114899787	Adipose Nuclei	rs4575195	5.04e-71	q25.2
chr10	114758699	114847678	Aorta	rs4575195	5.04e-71	q25.2
chr4	6270350	6311909	Pancreatic islets	rs4580722	4.45e-14	p16.1
chr4	6270350	6311909	Pancreatic islets	rs4629534	3.92e-08	p16.1
chr3	12327760	12522419	Adipose Nuclei	rs4684847	3.75e-11	p25.2
chr3	12327760	12522419	Adipose Nuclei	rs4684848	LD SNP	p25.2
chr4	6270350	6311909	Pancreatic islets	rs4688985	4.4e-12	p16.1
chr4	6270350	6311909	Pancreatic islets	rs4688986	1.97e-09	p16.1
chr4	6270350	6311909	Pancreatic islets	rs4688987	1.18e-12	p16.1
chr4	6270350	6311909	Pancreatic islets	rs4688988	8.83e-09	p16.1
chr4	6271552	6285080	Aorta	rs4689389	2.94e-08	p16.1
chr4	6270350	6311909	Pancreatic islets	rs4689389	2.94e-08	p16.1
chr4	6271552	6285080	Aorta	rs4689391	3.93e-12	p16.1
chr4	6270350	6311909	Pancreatic islets	rs4689391	3.93e-12	p16.1
chr4	6270350	6311909	Pancreatic islets	rs4689393	6.14e-12	p16.1
chr4	6270350	6311909	Pancreatic islets	rs4689394	1.92e-14	p16.1
chr4	6270350	6311909	Pancreatic islets	rs4689397	1.32e-12	p16.1
chr10	114708122	114899787	Adipose Nuclei	rs4917642	8.89e-15	q25.2
chr10	114758699	114847678	Aorta	rs4917642	8.89e-15	q25.2
chr10	114804354	114867208	Osteoblasts	rs4917642	8.89e-15	q25.2
chr10	114708122	114899787	Adipose Nuclei	rs4918789	6.27e-17	q25.2
chr10	114758699	114847678	Aorta	rs4918789	6.27e-17	q25.2
chr10	114804354	114867208	Osteoblasts	rs4918789	6.27e-17	q25.2
chr4	6270350	6311909	Pancreatic islets	rs5018647	1.53e-13	p16.1
chr4	6270350	6311909	Pancreatic islets	rs5018648	1.31e-11	p16.1
chr8	41510397	41530305	Skeletal Muscle	rs508419	LD SNP	p11.21
chr8	41510397	41530305	Skeletal Muscle	rs515071	LD SNP	p11.21
chr8	41510397	41530305	Skeletal Muscle	rs516946	2.49e-10	p11.21
chr11	17403494	17497050	Pancreatic islets	rs5215	8.5e-10	p15.1
chr11	17404927	17439262	Skeletal Muscle	rs5215	8.5e-10	p15.1
chr10	114708122	114899787	Adipose Nuclei	rs55853916	1.61e-67	q25.2
chr10	114758699	114847678	Aorta	rs55853916	1.61e-67	q25.2
chr10	114708122	114899787	Adipose Nuclei	rs55899248	5.77e-68	q25.2
chr10	114758699	114847678	Aorta	rs55899248	5.77e-68	q25.2
chr10	114708122	114899787	Adipose Nuclei	rs55972445	3.32e-67	q25.2
chr10	114758699	114847678	Aorta	rs55972445	3.32e-67	q25.2
chr10	114708122	114899787	Adipose Nuclei	rs56087297	1.79e-69	q25.2
chr10	114758699	114847678	Aorta	rs56087297	1.79e-69	q25.2
chr4	6270350	6311909	Pancreatic islets	rs56102017	1.33e-09	p16.1
chr10	114708122	114899787	Adipose Nuclei	rs56299331	5.3e-58	q25.2
chr10	114758699	114847678	Aorta	rs56299331	5.3e-58	q25.2
chr10	114708122	114899787	Adipose Nuclei	rs57225583	1.03e-10	q25.2
chr10	114758699	114847678	Aorta	rs57225583	1.03e-10	q25.2
chr11	72413447	72501314	Brain Cingulate Gyrus	rs613937	8.64e-10	q13.4
chr11	72391041	72502258	Brain Hippocampus Middle	rs613937	8.64e-10	q13.4
chr11	72425360	72502797	Brain Inferior Temporal Lobe	rs613937	8.64e-10	q13.4
chr11	72438071	72511327	livers	rs613937	8.64e-10	q13.4
chr11	72391551	72501890	Pancreatic islets	rs613937	8.64e-10	q13.4
chr10	114708122	114899787	Adipose Nuclei	rs61872784	3.64e-53	q25.2
chr10	114758699	114847678	Aorta	rs61872784	3.64e-53	q25.2
chr10	114708122	114899787	Adipose Nuclei	rs61872786	2.75e-55	q25.2
chr10	114758699	114847678	Aorta	rs61872786	2.75e-55	q25.2
chr10	114804354	114867208	Osteoblasts	rs61872786	2.75e-55	q25.2
chr10	114708122	114899787	Adipose Nuclei	rs61872790	2.11e-25	q25.2
chr10	114758699	114847678	Aorta	rs61872790	2.11e-25	q25.2
chr10	114804354	114867208	Osteoblasts	rs61872790	2.11e-25	q25.2
chr4	6270350	6311909	Pancreatic islets	rs6446480	1.61e-14	p16.1
chr4	6270350	6311909	Pancreatic islets	rs6446481	2.78e-08	p16.1
chr4	6270350	6311909	Pancreatic islets	rs6446482	2.28e-11	p16.1
chr10	114708122	114899787	Adipose Nuclei	rs6585196	LD SNP	q25.2
chr10	114708122	114899787	Adipose Nuclei	rs6585197	1.65e-32	q25.2
chr10	114758699	114847678	Aorta	rs6585197	1.65e-32	q25.2
chr10	114708122	114899787	Adipose Nuclei	rs6585198	1.03e-55	q25.2
chr10	114758699	114847678	Aorta	rs6585198	1.03e-55	q25.2
chr10	114708122	114899787	Adipose Nuclei	rs6585199	LD SNP	q25.2
chr10	114758699	114847678	Aorta	rs6585199	LD SNP	q25.2
chr10	114708122	114899787	Adipose Nuclei	rs6585200	1.35e-56	q25.2
chr10	114758699	114847678	Aorta	rs6585200	1.35e-56	q25.2
chr10	114708122	114899787	Adipose Nuclei	rs6585201	LD SNP	q25.2
chr10	114758699	114847678	Aorta	rs6585201	LD SNP	q25.2
chr10	114708122	114899787	Adipose Nuclei	rs6585202	4.67e-30	q25.2
chr10	114758699	114847678	Aorta	rs6585202	4.67e-30	q25.2
chr2	165547251	165708317	Adipose Nuclei	rs6712203	LD SNP	q24.3
chr2	43519998	43578973	Adipose Nuclei	rs6719754	LD SNP	p21
chr2	43521370	43578346	Aorta	rs6719754	LD SNP	p21
chr2	43520107	43579255	Skeletal Muscle	rs6719754	LD SNP	p21
chr2	43519998	43578973	Adipose Nuclei	rs6727824	LD SNP	p21
chr2	43521370	43578346	Aorta	rs6727824	LD SNP	p21
chr2	43520107	43579255	Skeletal Muscle	rs6727824	LD SNP	p21
chr2	43519998	43578973	Adipose Nuclei	rs6728997	LD SNP	p21
chr2	43521370	43578346	Aorta	rs6728997	LD SNP	p21
chr2	43520107	43579255	Skeletal Muscle	rs6728997	LD SNP	p21
chr2	43519998	43578973	Adipose Nuclei	rs6756560	3.92e-08	p21
chr2	43521370	43578346	Aorta	rs6756560	3.92e-08	p21
chr2	43520107	43579255	Skeletal Muscle	rs6756560	3.92e-08	p21
chr3	123081878	123165713	Adipose Nuclei	rs6794202	5.04e-10	q21.1
chr3	123042226	123169042	Aorta	rs6794202	5.04e-10	q21.1
chr3	123005307	123172811	Brain Anterior Caudate	rs6794202	5.04e-10	q21.1
chr3	123090342	123170491	Brain Hippocampus Middle	rs6794202	5.04e-10	q21.1
chr3	123081878	123165713	Adipose Nuclei	rs6798189	9.08e-13	q21.1
chr3	123042226	123169042	Aorta	rs6798189	9.08e-13	q21.1
chr3	123005307	123172811	Brain Anterior Caudate	rs6798189	9.08e-13	q21.1
chr3	123090342	123170491	Brain Hippocampus Middle	rs6798189	9.08e-13	q21.1
chr3	12327760	12522419	Adipose Nuclei	rs6802898	1.63e-10	p25.2
chr4	6270350	6311909	Pancreatic islets	rs6817447	3.2e-08	p16.1
chr4	6270350	6311909	Pancreatic islets	rs6820509	4.07e-11	p16.1
chr10	80826091	80955927	Adipose Nuclei	rs697239	LD SNP	q22.3
chr10	80902774	80956259	Brain Anterior Caudate	rs697239	LD SNP	q22.3
chr10	80934990	80985172	Brain Cingulate Gyrus	rs697239	LD SNP	q22.3
chr10	80818685	81078772	Brain Hippocampus Middle	rs697239	LD SNP	q22.3
chr10	80894719	80953255	Osteoblasts	rs697239	LD SNP	q22.3
chr10	80933485	80950390	Pancreatic islets	rs697239	LD SNP	q22.3
chr8	41510397	41530305	Skeletal Muscle	rs6989203	6.31e-10	p11.21
chr10	80826091	80955927	Adipose Nuclei	rs703972	LD SNP	q22.3
chr10	80902774	80956259	Brain Anterior Caudate	rs703972	LD SNP	q22.3
chr10	80934990	80985172	Brain Cingulate Gyrus	rs703972	LD SNP	q22.3
chr10	80818685	81078772	Brain Hippocampus Middle	rs703972	LD SNP	q22.3
chr10	80894719	80953255	Osteoblasts	rs703972	LD SNP	q22.3
chr10	80826091	80955927	Adipose Nuclei	rs703974	LD SNP	q22.3
chr10	80902774	80956259	Brain Anterior Caudate	rs703974	LD SNP	q22.3
chr10	80934990	80985172	Brain Cingulate Gyrus	rs703974	LD SNP	q22.3
chr10	80818685	81078772	Brain Hippocampus Middle	rs703974	LD SNP	q22.3
chr10	80894719	80953255	Osteoblasts	rs703974	LD SNP	q22.3
chr10	80933485	80950390	Pancreatic islets	rs703974	LD SNP	q22.3
chr10	80826091	80955927	Adipose Nuclei	rs703977	LD SNP	q22.3
chr10	80902774	80956259	Brain Anterior Caudate	rs703977	LD SNP	q22.3
chr10	80934990	80985172	Brain Cingulate Gyrus	rs703977	LD SNP	q22.3
chr10	80818685	81078772	Brain Hippocampus Middle	rs703977	LD SNP	q22.3
chr10	80894719	80953255	Osteoblasts	rs703977	LD SNP	q22.3
chr10	80933485	80950390	Pancreatic islets	rs703977	LD SNP	q22.3
chr10	80825956	80946194	Skeletal Muscle	rs703977	LD SNP	q22.3
chr10	80826091	80955927	Adipose Nuclei	rs703980	LD SNP	q22.3
chr10	80902774	80956259	Brain Anterior Caudate	rs703980	LD SNP	q22.3
chr10	80934990	80985172	Brain Cingulate Gyrus	rs703980	LD SNP	q22.3
chr10	80818685	81078772	Brain Hippocampus Middle	rs703980	LD SNP	q22.3
chr10	80894719	80953255	Osteoblasts	rs703980	LD SNP	q22.3
chr10	80933485	80950390	Pancreatic islets	rs703980	LD SNP	q22.3
chr10	80825956	80946194	Skeletal Muscle	rs703980	LD SNP	q22.3
chr10	80826091	80955927	Adipose Nuclei	rs703981	LD SNP	q22.3
chr10	80902774	80956259	Brain Anterior Caudate	rs703981	LD SNP	q22.3
chr10	80934990	80985172	Brain Cingulate Gyrus	rs703981	LD SNP	q22.3
chr10	80818685	81078772	Brain Hippocampus Middle	rs703981	LD SNP	q22.3
chr10	80894719	80953255	Osteoblasts	rs703981	LD SNP	q22.3
chr10	80933485	80950390	Pancreatic islets	rs703981	LD SNP	q22.3
chr10	80825956	80946194	Skeletal Muscle	rs703981	LD SNP	q22.3
chr10	80826091	80955927	Adipose Nuclei	rs703982	2.34e-09	q22.3
chr10	80902774	80956259	Brain Anterior Caudate	rs703982	2.34e-09	q22.3
chr10	80934990	80985172	Brain Cingulate Gyrus	rs703982	2.34e-09	q22.3
chr10	80818685	81078772	Brain Hippocampus Middle	rs703982	2.34e-09	q22.3
chr10	80894719	80953255	Osteoblasts	rs703982	2.34e-09	q22.3
chr10	80933485	80950390	Pancreatic islets	rs703982	2.34e-09	q22.3
chr10	80825956	80946194	Skeletal Muscle	rs703982	2.34e-09	q22.3
chr10	114708122	114899787	Adipose Nuclei	rs7071302	LD SNP	q25.2
chr10	114758699	114847678	Aorta	rs7071302	LD SNP	q25.2
chr10	114804354	114867208	Osteoblasts	rs7071302	LD SNP	q25.2
chr10	114708122	114899787	Adipose Nuclei	rs7074440	2.88e-80	q25.2
chr10	114758699	114847678	Aorta	rs7074440	2.88e-80	q25.2
chr10	114708122	114899787	Adipose Nuclei	rs7077039	1.27e-58	q25.2
chr10	114758699	114847678	Aorta	rs7077039	1.27e-58	q25.2
chr10	114708122	114899787	Adipose Nuclei	rs7077247	6.68e-51	q25.2
chr10	114758699	114847678	Aorta	rs7077247	6.68e-51	q25.2
chr10	114804354	114867208	Osteoblasts	rs7077247	6.68e-51	q25.2
chr10	114708122	114899787	Adipose Nuclei	rs7079711	1.45e-14	q25.2
chr10	114708122	114899787	Adipose Nuclei	rs7081062	LD SNP	q25.2
chr10	114708122	114899787	Adipose Nuclei	rs7085989	1.19e-12	q25.2
chr10	114758699	114847678	Aorta	rs7085989	1.19e-12	q25.2
chr10	114804354	114867208	Osteoblasts	rs7085989	1.19e-12	q25.2
chr10	114708122	114899787	Adipose Nuclei	rs7087006	LD SNP	q25.2
chr10	114758699	114847678	Aorta	rs7087006	LD SNP	q25.2
chr10	114804354	114867208	Osteoblasts	rs7087006	LD SNP	q25.2
chr10	114708122	114899787	Adipose Nuclei	rs7100927	1.1e-55	q25.2
chr10	114758699	114847678	Aorta	rs7100927	1.1e-55	q25.2
chr11	17403494	17497050	Pancreatic islets	rs7124355	LD SNP	p15.1
chr11	17404927	17439262	Skeletal Muscle	rs7124355	LD SNP	p15.1
chr11	72425865	72470429	Brain Anterior Caudate	rs7129793	LD SNP	q13.4
chr11	72413447	72501314	Brain Cingulate Gyrus	rs7129793	LD SNP	q13.4
chr11	72391041	72502258	Brain Hippocampus Middle	rs7129793	LD SNP	q13.4
chr11	72425360	72502797	Brain Inferior Temporal Lobe	rs7129793	LD SNP	q13.4
chr11	72430042	72459019	CD8 primiary	rs7129793	LD SNP	q13.4
chr11	72438071	72511327	livers	rs7129793	LD SNP	q13.4
chr11	72391551	72501890	Pancreatic islets	rs7129793	LD SNP	q13.4
chr15	77829185	77870749	Brain Angular Gyrus	rs7177055	4.6e-09	q24.3
chr15	77828380	77882943	Brain Anterior Caudate	rs7177055	4.6e-09	q24.3
chr15	77828334	77927162	Brain Cingulate Gyrus	rs7177055	4.6e-09	q24.3
chr15	77818552	77926994	Brain Hippocampus Middle	rs7177055	4.6e-09	q24.3
chr15	77828224	77924976	Brain Hippocampus Middle 150	rs7177055	4.6e-09	q24.3
chr15	77828051	77874347	Brain Inferior Temporal Lobe	rs7177055	4.6e-09	q24.3
chr10	114708122	114899787	Adipose Nuclei	rs72826075	2.59e-67	q25.2
chr10	114708122	114899787	Adipose Nuclei	rs72826094	1.34e-54	q25.2
chr10	114758699	114847678	Aorta	rs72826094	1.34e-54	q25.2
chr3	123042226	123169042	Aorta	rs72964564	2.79e-09	q21.1
chr3	123005307	123172811	Brain Anterior Caudate	rs72964564	2.79e-09	q21.1
chr4	6270350	6311909	Pancreatic islets	rs734312	5.47e-11	p16.1
chr17	36058524	36106462	Pancreas	rs7501939	2.39e-10	q12
chr17	36056073	36106876	Pancreatic islets	rs7501939	2.39e-10	q12
chr8	41510397	41530305	Skeletal Muscle	rs750625	LD SNP	p11.21
chr4	6271552	6285080	Aorta	rs752854	7.33e-14	p16.1
chr4	6270350	6311909	Pancreatic islets	rs752854	7.33e-14	p16.1
chr11	17403494	17497050	Pancreatic islets	rs757110	5e-09	p15.1
chr11	17404927	17439262	Skeletal Muscle	rs757110	5e-09	p15.1
chr2	43437036	43505371	Adipose Nuclei	rs7603255	LD SNP	p21
chr2	43439734	43504485	Skeletal Muscle	rs7603255	LD SNP	p21
chr2	165547251	165708317	Adipose Nuclei	rs7609045	LD SNP	q24.3
chr3	123042226	123169042	Aorta	rs7613951	3.49e-13	q21.1
chr3	123005307	123172811	Brain Anterior Caudate	rs7613951	3.49e-13	q21.1
chr3	12327760	12522419	Adipose Nuclei	rs7638903	8.1e-11	p25.2
chr3	12327760	12522419	Adipose Nuclei	rs7647481	1.12e-10	p25.2
chr3	12327760	12522419	Adipose Nuclei	rs7649970	4.12e-11	p25.2
chr10	114708122	114899787	Adipose Nuclei	rs7895307	LD SNP	q25.2
chr10	114708122	114899787	Adipose Nuclei	rs7896811	1.15e-12	q25.2
chr10	114758699	114847678	Aorta	rs7896811	1.15e-12	q25.2
chr10	114708122	114899787	Adipose Nuclei	rs7900150	LD SNP	q25.2
chr10	114758699	114847678	Aorta	rs7900150	LD SNP	q25.2
chr10	114708122	114899787	Adipose Nuclei	rs7901275	1.91e-30	q25.2
chr10	114708122	114899787	Adipose Nuclei	rs7901695	2.65e-124	q25.2
chr10	114708122	114899787	Adipose Nuclei	rs7903146	1.2e-139	q25.2
chr10	114708122	114899787	Adipose Nuclei	rs7904519	1.57e-49	q25.2
chr10	114758699	114847678	Aorta	rs7904519	1.57e-49	q25.2
chr10	114708122	114899787	Adipose Nuclei	rs7907610	1.1e-30	q25.2
chr10	114758699	114847678	Aorta	rs7907610	1.1e-30	q25.2
chr10	114708122	114899787	Adipose Nuclei	rs7917983	2.67e-27	q25.2
chr10	114708122	114899787	Adipose Nuclei	rs7924080	1.07e-53	q25.2
chr10	114758699	114847678	Aorta	rs7924080	1.07e-53	q25.2
chr16	75249513	75320829	livers	rs8056814	LD SNP	q23.1
chr17	36058524	36106462	Pancreas	rs8064454	6.5e-11	q12
chr17	36056073	36106876	Pancreatic islets	rs8064454	6.5e-11	q12
chr10	80826091	80955927	Adipose Nuclei	rs810517	LD SNP	q22.3
chr10	80902774	80956259	Brain Anterior Caudate	rs810517	LD SNP	q22.3
chr10	80934990	80985172	Brain Cingulate Gyrus	rs810517	LD SNP	q22.3
chr10	80818685	81078772	Brain Hippocampus Middle	rs810517	LD SNP	q22.3
chr10	80894719	80953255	Osteoblasts	rs810517	LD SNP	q22.3
chr10	80933485	80950390	Pancreatic islets	rs810517	LD SNP	q22.3
chr10	80825956	80946194	Skeletal Muscle	rs810517	LD SNP	q22.3
chr15	77829185	77870749	Brain Angular Gyrus	rs869301	LD SNP	q24.3
chr15	77828380	77882943	Brain Anterior Caudate	rs869301	LD SNP	q24.3
chr15	77828334	77927162	Brain Cingulate Gyrus	rs869301	LD SNP	q24.3
chr15	77818552	77926994	Brain Hippocampus Middle	rs869301	LD SNP	q24.3
chr15	77828224	77924976	Brain Hippocampus Middle 150	rs869301	LD SNP	q24.3
chr15	77828051	77874347	Brain Inferior Temporal Lobe	rs869301	LD SNP	q24.3
chr2	43437036	43505371	Adipose Nuclei	rs9170	LD SNP	p21
chr2	43442589	43456565	Aorta	rs9170	LD SNP	p21
chr2	43437301	43453776	Bladder	rs9170	LD SNP	p21
chr2	43444589	43468097	Brain Anterior Caudate	rs9170	LD SNP	p21
chr2	43444594	43461717	Brain Cingulate Gyrus	rs9170	LD SNP	p21
chr2	43444403	43479412	Brain Hippocampus Middle	rs9170	LD SNP	p21
chr2	43444472	43468661	Brain Hippocampus Middle 150	rs9170	LD SNP	p21
chr2	43445111	43456701	CD4p CD225int CD127p Tmem	rs9170	LD SNP	p21
chr2	43444272	43456922	CD4p CD25- CD45RAp Naive	rs9170	LD SNP	p21
chr2	43444153	43457298	CD4p CD25- CD45ROp Memory	rs9170	LD SNP	p21
chr2	43444279	43457306	CD4p CD25- Il17- PMAstim Th	rs9170	LD SNP	p21
chr2	43444613	43456873	CD4p CD25- Il17p PMAstim Th17	rs9170	LD SNP	p21
chr2	43444696	43456961	CD8 Memory 7pool	rs9170	LD SNP	p21
chr2	43445002	43456196	CD8 Naive 7pool	rs9170	LD SNP	p21
chr2	43444553	43456922	CD8 Naive 8pool	rs9170	LD SNP	p21
chr2	43444572	43453783	Pancreas	rs9170	LD SNP	p21
chr2	43378861	43455760	Pancreatic islets	rs9170	LD SNP	p21
chr2	43439734	43504485	Skeletal Muscle	rs9170	LD SNP	p21
chr2	43437454	43458621	Thymus	rs9170	LD SNP	p21
chr2	227048800	227082708	Adipose Nuclei	rs952227	8.52e-11	q36.3
chr2	165547251	165708317	Adipose Nuclei	rs9653282	LD SNP	q24.3
chr3	123081878	123165713	Adipose Nuclei	rs9883204	1.19e-12	q21.1
chr3	123042226	123169042	Aorta	rs9883204	1.19e-12	q21.1
chr3	123005307	123172811	Brain Anterior Caudate	rs9883204	1.19e-12	q21.1
chr3	123090342	123170491	Brain Hippocampus Middle	rs9883204	1.19e-12	q21.1
chr4	6271552	6285080	Aorta	rs9997824	9.66e-10	p16.1
chr4	6270350	6311909	Pancreatic islets	rs9997824	9.66e-10	p16.1
chr4	6270350	6311909	Pancreatic islets	rs9998519	6.33e-10	p16.1
