# Supplementary material for: Integrative analysis of super enhancer SNPs for type 2 diabetes
Source: PLoS One. 2018 Jan 31;13(1):e0192105. doi: 10.1371/journal.pone.0192105 (PMC5792005; doi:10.1371/journal.pone.0192105)
Supplement: S5 Table — (XLSX) [file pone.0192105.s005.xlsx]

## Sheet: S5 Table
S5 Table. List of SNPs that map to the same super enhancer and LD between those SNPs
T2D supern enhancer SNP	Proxy SNP	LD_RSquared	Super Enhancer_Cell/Tissue Types	Super Enhancer Chromosome	Super Enhancer Start (hg19)	Super Enhancer End (hg19)
rs10787472	rs7079711	0	Adipose Nuclei	chr10	114708122	114899787
rs10787473	rs7079711	0	Adipose Nuclei	chr10	114708122	114899787
rs10885402	rs7079711	0	Adipose Nuclei	chr10	114708122	114899787
rs10885405	rs7079711	0	Adipose Nuclei	chr10	114708122	114899787
rs10885406	rs7079711	0	Adipose Nuclei	chr10	114708122	114899787
rs11196191	rs7079711	0	Adipose Nuclei	chr10	114708122	114899787
rs12258200	rs7079711	0	Adipose Nuclei	chr10	114708122	114899787
rs17747324	rs11196187	0	Adipose Nuclei	chr10	114708122	114899787
rs17747324	rs12266632	0	Adipose Nuclei	chr10	114708122	114899787
rs35011184	rs11196187	0	Adipose Nuclei	chr10	114708122	114899787
rs35011184	rs12266632	0	Adipose Nuclei	chr10	114708122	114899787
rs4073980	rs7079711	0	Adipose Nuclei	chr10	114708122	114899787
rs4074718	rs7079711	0	Adipose Nuclei	chr10	114708122	114899787
rs4267006	rs11196187	0	Adipose Nuclei	chr10	114708122	114899787
rs4267006	rs12266632	0	Adipose Nuclei	chr10	114708122	114899787
rs55853916	rs12266632	0	Adipose Nuclei	chr10	114708122	114899787
rs55853916	rs11196187	0	Adipose Nuclei	chr10	114708122	114899787
rs55899248	rs11196192	0	Adipose Nuclei	chr10	114708122	114899787
rs55972445	rs12266632	0	Adipose Nuclei	chr10	114708122	114899787
rs55972445	rs11196187	0	Adipose Nuclei	chr10	114708122	114899787
rs6585197	rs7079711	0	Adipose Nuclei	chr10	114708122	114899787
rs6585198	rs7079711	0	Adipose Nuclei	chr10	114708122	114899787
rs6585202	rs7079711	0	Adipose Nuclei	chr10	114708122	114899787
rs7077039	rs7079711	0	Adipose Nuclei	chr10	114708122	114899787
rs7079711	rs6585197	0	Adipose Nuclei	chr10	114708122	114899787
rs7079711	rs6585198	0	Adipose Nuclei	chr10	114708122	114899787
rs7079711	rs7904519	0	Adipose Nuclei	chr10	114708122	114899787
rs7079711	rs10885405	0	Adipose Nuclei	chr10	114708122	114899787
rs7079711	rs10885406	0	Adipose Nuclei	chr10	114708122	114899787
rs7079711	rs10787472	0	Adipose Nuclei	chr10	114708122	114899787
rs7079711	rs12258200	0	Adipose Nuclei	chr10	114708122	114899787
rs7079711	rs6585202	0	Adipose Nuclei	chr10	114708122	114899787
rs7079711	rs7924080	0	Adipose Nuclei	chr10	114708122	114899787
rs7079711	rs7907610	0	Adipose Nuclei	chr10	114708122	114899787
rs7079711	rs7077039	0	Adipose Nuclei	chr10	114708122	114899787
rs72826075	rs11196187	0	Adipose Nuclei	chr10	114708122	114899787
rs72826075	rs12266632	0	Adipose Nuclei	chr10	114708122	114899787
rs7904519	rs7079711	0	Adipose Nuclei	chr10	114708122	114899787
rs7907610	rs7079711	0	Adipose Nuclei	chr10	114708122	114899787
rs7924080	rs7079711	0	Adipose Nuclei	chr10	114708122	114899787
rs10128255	rs12245680	0.001	Adipose Nuclei	chr10	114708122	114899787
rs11196175	rs7079711	0.001	Adipose Nuclei	chr10	114708122	114899787
rs11196175	rs11196187	0.001	Adipose Nuclei	chr10	114708122	114899787
rs11196175	rs12266632	0.001	Adipose Nuclei	chr10	114708122	114899787
rs11196187	rs11196175	0.001	Adipose Nuclei	chr10	114708122	114899787
rs12245680	rs10128255	0.001	Adipose Nuclei	chr10	114708122	114899787
rs12266632	rs11196175	0.001	Adipose Nuclei	chr10	114708122	114899787
rs12359102	rs7079711	0.001	Adipose Nuclei	chr10	114708122	114899787
rs35801464	rs11196175	0.001	Adipose Nuclei	chr10	114708122	114899787
rs4073288	rs7079711	0.001	Adipose Nuclei	chr10	114708122	114899787
rs55899248	rs12266632	0.001	Adipose Nuclei	chr10	114708122	114899787
rs55899248	rs11196187	0.001	Adipose Nuclei	chr10	114708122	114899787
rs55899248	rs12245680	0.001	Adipose Nuclei	chr10	114708122	114899787
rs56299331	rs11196192	0.001	Adipose Nuclei	chr10	114708122	114899787
rs56299331	rs12245680	0.001	Adipose Nuclei	chr10	114708122	114899787
rs61872786	rs12245680	0.001	Adipose Nuclei	chr10	114708122	114899787
rs61872786	rs11196192	0.001	Adipose Nuclei	chr10	114708122	114899787
rs6585200	rs7079711	0.001	Adipose Nuclei	chr10	114708122	114899787
rs7079711	rs4073288	0.001	Adipose Nuclei	chr10	114708122	114899787
rs7079711	rs11196175	0.001	Adipose Nuclei	chr10	114708122	114899787
rs7079711	rs6585200	0.001	Adipose Nuclei	chr10	114708122	114899787
rs7079711	rs12359102	0.001	Adipose Nuclei	chr10	114708122	114899787
rs7079711	rs7100927	0.001	Adipose Nuclei	chr10	114708122	114899787
rs7100927	rs7079711	0.001	Adipose Nuclei	chr10	114708122	114899787
rs72826094	rs12245680	0.001	Adipose Nuclei	chr10	114708122	114899787
rs72826094	rs11196192	0.001	Adipose Nuclei	chr10	114708122	114899787
rs10885414	rs12245680	0.002	Adipose Nuclei	chr10	114708122	114899787
rs11196200	rs7079711	0.002	Adipose Nuclei	chr10	114708122	114899787
rs11196205	rs7079711	0.002	Adipose Nuclei	chr10	114708122	114899787
rs11196212	rs7079711	0.002	Adipose Nuclei	chr10	114708122	114899787
rs11196213	rs7079711	0.002	Adipose Nuclei	chr10	114708122	114899787
rs12245680	rs10885414	0.002	Adipose Nuclei	chr10	114708122	114899787
rs17747324	rs12245680	0.002	Adipose Nuclei	chr10	114708122	114899787
rs35011184	rs11196192	0.002	Adipose Nuclei	chr10	114708122	114899787
rs4267006	rs12245680	0.002	Adipose Nuclei	chr10	114708122	114899787
rs4917642	rs7079711	0.002	Adipose Nuclei	chr10	114708122	114899787
rs55853916	rs12245680	0.002	Adipose Nuclei	chr10	114708122	114899787
rs55972445	rs12245680	0.002	Adipose Nuclei	chr10	114708122	114899787
rs7079711	rs11196205	0.002	Adipose Nuclei	chr10	114708122	114899787
rs7079711	rs11196212	0.002	Adipose Nuclei	chr10	114708122	114899787
rs7079711	rs11196213	0.002	Adipose Nuclei	chr10	114708122	114899787
rs7079711	rs4917642	0.002	Adipose Nuclei	chr10	114708122	114899787
rs7079711	rs7085989	0.002	Adipose Nuclei	chr10	114708122	114899787
rs7085989	rs7079711	0.002	Adipose Nuclei	chr10	114708122	114899787
rs72826075	rs12245680	0.002	Adipose Nuclei	chr10	114708122	114899787
rs10885409	rs7079711	0.003	Adipose Nuclei	chr10	114708122	114899787
rs11196208	rs7079711	0.003	Adipose Nuclei	chr10	114708122	114899787
rs12265291	rs7079711	0.003	Adipose Nuclei	chr10	114708122	114899787
rs12718338	rs7079711	0.003	Adipose Nuclei	chr10	114708122	114899787
rs35936842	rs7079711	0.003	Adipose Nuclei	chr10	114708122	114899787
rs4077527	rs7079711	0.003	Adipose Nuclei	chr10	114708122	114899787
rs7077247	rs7079711	0.003	Adipose Nuclei	chr10	114708122	114899787
rs7079711	rs10885409	0.003	Adipose Nuclei	chr10	114708122	114899787
rs7079711	rs12265291	0.003	Adipose Nuclei	chr10	114708122	114899787
rs7079711	rs11196208	0.003	Adipose Nuclei	chr10	114708122	114899787
rs7079711	rs7077247	0.003	Adipose Nuclei	chr10	114708122	114899787
rs11196175	rs11196192	0.004	Adipose Nuclei	chr10	114708122	114899787
rs11196192	rs11196175	0.004	Adipose Nuclei	chr10	114708122	114899787
rs11196201	rs11196175	0.004	Adipose Nuclei	chr10	114708122	114899787
rs12258274	rs11196175	0.004	Adipose Nuclei	chr10	114708122	114899787
rs12762233	rs11196175	0.004	Adipose Nuclei	chr10	114708122	114899787
rs17747324	rs11196192	0.004	Adipose Nuclei	chr10	114708122	114899787
rs4267006	rs11196192	0.004	Adipose Nuclei	chr10	114708122	114899787
rs55853916	rs11196192	0.004	Adipose Nuclei	chr10	114708122	114899787
rs55972445	rs11196192	0.004	Adipose Nuclei	chr10	114708122	114899787
rs72826075	rs11196192	0.004	Adipose Nuclei	chr10	114708122	114899787
rs4074718	rs12245680	0.005	Adipose Nuclei	chr10	114708122	114899787
rs4918789	rs7079711	0.005	Adipose Nuclei	chr10	114708122	114899787
rs7079711	rs4918789	0.005	Adipose Nuclei	chr10	114708122	114899787
rs11196175	rs12245680	0.006	Adipose Nuclei	chr10	114708122	114899787
rs12245680	rs11196175	0.006	Adipose Nuclei	chr10	114708122	114899787
rs61872790	rs12245680	0.006	Adipose Nuclei	chr10	114708122	114899787
rs11196181	rs11196187	0.007	Adipose Nuclei	chr10	114708122	114899787
rs11196181	rs12266632	0.007	Adipose Nuclei	chr10	114708122	114899787
rs11196181	rs11196192	0.007	Adipose Nuclei	chr10	114708122	114899787
rs11196187	rs11196181	0.007	Adipose Nuclei	chr10	114708122	114899787
rs11196192	rs11196181	0.007	Adipose Nuclei	chr10	114708122	114899787
rs11196201	rs11196181	0.007	Adipose Nuclei	chr10	114708122	114899787
rs12258274	rs11196181	0.007	Adipose Nuclei	chr10	114708122	114899787
rs12266632	rs11196181	0.007	Adipose Nuclei	chr10	114708122	114899787
rs12762233	rs11196181	0.007	Adipose Nuclei	chr10	114708122	114899787
rs35801464	rs11196181	0.007	Adipose Nuclei	chr10	114708122	114899787
rs56299331	rs12266632	0.007	Adipose Nuclei	chr10	114708122	114899787
rs56299331	rs11196187	0.007	Adipose Nuclei	chr10	114708122	114899787
rs61872786	rs12266632	0.007	Adipose Nuclei	chr10	114708122	114899787
rs61872786	rs11196187	0.007	Adipose Nuclei	chr10	114708122	114899787
rs72826094	rs12266632	0.007	Adipose Nuclei	chr10	114708122	114899787
rs72826094	rs11196187	0.007	Adipose Nuclei	chr10	114708122	114899787
rs57225583	rs12266632	0.008	Adipose Nuclei	chr10	114708122	114899787
rs57225583	rs11196187	0.008	Adipose Nuclei	chr10	114708122	114899787
rs57225583	rs11196192	0.009	Adipose Nuclei	chr10	114708122	114899787
rs11196181	rs12245680	0.01	Adipose Nuclei	chr10	114708122	114899787
rs11196187	rs7896811	0.01	Adipose Nuclei	chr10	114708122	114899787
rs12245680	rs11196181	0.01	Adipose Nuclei	chr10	114708122	114899787
rs12266632	rs7896811	0.01	Adipose Nuclei	chr10	114708122	114899787
rs35801464	rs7896811	0.01	Adipose Nuclei	chr10	114708122	114899787
rs7896811	rs12266632	0.01	Adipose Nuclei	chr10	114708122	114899787
rs7896811	rs11196187	0.01	Adipose Nuclei	chr10	114708122	114899787
rs11196182	rs11196187	0.011	Adipose Nuclei	chr10	114708122	114899787
rs11196182	rs12266632	0.011	Adipose Nuclei	chr10	114708122	114899787
rs11196192	rs7896811	0.011	Adipose Nuclei	chr10	114708122	114899787
rs11196201	rs7896811	0.011	Adipose Nuclei	chr10	114708122	114899787
rs12258274	rs7896811	0.011	Adipose Nuclei	chr10	114708122	114899787
rs12762233	rs7896811	0.011	Adipose Nuclei	chr10	114708122	114899787
rs7896811	rs11196192	0.011	Adipose Nuclei	chr10	114708122	114899787
rs11196182	rs11196192	0.012	Adipose Nuclei	chr10	114708122	114899787
rs57225583	rs12245680	0.012	Adipose Nuclei	chr10	114708122	114899787
rs61872790	rs11196181	0.013	Adipose Nuclei	chr10	114708122	114899787
rs57225583	rs10885414	0.014	Adipose Nuclei	chr10	114708122	114899787
rs10885402	rs12245680	0.015	Adipose Nuclei	chr10	114708122	114899787
rs12245680	rs7896811	0.015	Adipose Nuclei	chr10	114708122	114899787
rs7896811	rs12245680	0.015	Adipose Nuclei	chr10	114708122	114899787
rs11196182	rs12245680	0.016	Adipose Nuclei	chr10	114708122	114899787
rs11196187	rs7079711	0.016	Adipose Nuclei	chr10	114708122	114899787
rs12266632	rs7079711	0.016	Adipose Nuclei	chr10	114708122	114899787
rs35801464	rs7079711	0.016	Adipose Nuclei	chr10	114708122	114899787
rs7079711	rs11196187	0.016	Adipose Nuclei	chr10	114708122	114899787
rs7079711	rs12266632	0.016	Adipose Nuclei	chr10	114708122	114899787
rs11196182	rs10885414	0.017	Adipose Nuclei	chr10	114708122	114899787
rs10885414	rs7896811	0.018	Adipose Nuclei	chr10	114708122	114899787
rs11196192	rs7079711	0.018	Adipose Nuclei	chr10	114708122	114899787
rs11196201	rs7079711	0.018	Adipose Nuclei	chr10	114708122	114899787
rs12245680	rs6585198	0.018	Adipose Nuclei	chr10	114708122	114899787
rs12245680	rs6585197	0.018	Adipose Nuclei	chr10	114708122	114899787
rs12245680	rs4073288	0.018	Adipose Nuclei	chr10	114708122	114899787
rs12258274	rs7079711	0.018	Adipose Nuclei	chr10	114708122	114899787
rs12762233	rs7079711	0.018	Adipose Nuclei	chr10	114708122	114899787
rs4073288	rs12245680	0.018	Adipose Nuclei	chr10	114708122	114899787
rs4073980	rs12245680	0.018	Adipose Nuclei	chr10	114708122	114899787
rs56299331	rs11196181	0.018	Adipose Nuclei	chr10	114708122	114899787
rs61872786	rs11196181	0.018	Adipose Nuclei	chr10	114708122	114899787
rs61872790	rs11196192	0.018	Adipose Nuclei	chr10	114708122	114899787
rs6585197	rs12245680	0.018	Adipose Nuclei	chr10	114708122	114899787
rs6585198	rs12245680	0.018	Adipose Nuclei	chr10	114708122	114899787
rs7079711	rs7901275	0.018	Adipose Nuclei	chr10	114708122	114899787
rs7079711	rs7917983	0.018	Adipose Nuclei	chr10	114708122	114899787
rs7079711	rs11196192	0.018	Adipose Nuclei	chr10	114708122	114899787
rs72826094	rs11196181	0.018	Adipose Nuclei	chr10	114708122	114899787
rs7896811	rs10885414	0.018	Adipose Nuclei	chr10	114708122	114899787
rs7901275	rs7079711	0.018	Adipose Nuclei	chr10	114708122	114899787
rs7917983	rs7079711	0.018	Adipose Nuclei	chr10	114708122	114899787
rs10885414	rs4918789	0.019	Adipose Nuclei	chr10	114708122	114899787
rs4918789	rs10885414	0.019	Adipose Nuclei	chr10	114708122	114899787
rs61872790	rs7896811	0.02	Adipose Nuclei	chr10	114708122	114899787
rs10128255	rs11196192	0.021	Adipose Nuclei	chr10	114708122	114899787
rs10885414	rs7085989	0.021	Adipose Nuclei	chr10	114708122	114899787
rs10885414	rs4917642	0.021	Adipose Nuclei	chr10	114708122	114899787
rs10885414	rs11196213	0.021	Adipose Nuclei	chr10	114708122	114899787
rs10885414	rs11196212	0.021	Adipose Nuclei	chr10	114708122	114899787
rs11196192	rs10128255	0.021	Adipose Nuclei	chr10	114708122	114899787
rs11196201	rs10128255	0.021	Adipose Nuclei	chr10	114708122	114899787
rs11196212	rs10885414	0.021	Adipose Nuclei	chr10	114708122	114899787
rs11196213	rs10885414	0.021	Adipose Nuclei	chr10	114708122	114899787
rs12245680	rs6585200	0.021	Adipose Nuclei	chr10	114708122	114899787
rs12258274	rs10128255	0.021	Adipose Nuclei	chr10	114708122	114899787
rs12762233	rs10128255	0.021	Adipose Nuclei	chr10	114708122	114899787
rs4917642	rs10885414	0.021	Adipose Nuclei	chr10	114708122	114899787
rs55899248	rs11196181	0.021	Adipose Nuclei	chr10	114708122	114899787
rs6585200	rs12245680	0.021	Adipose Nuclei	chr10	114708122	114899787
rs7085989	rs10885414	0.021	Adipose Nuclei	chr10	114708122	114899787
rs35011184	rs11196181	0.022	Adipose Nuclei	chr10	114708122	114899787
rs12245680	rs7079711	0.024	Adipose Nuclei	chr10	114708122	114899787
rs17747324	rs11196181	0.024	Adipose Nuclei	chr10	114708122	114899787
rs4267006	rs11196181	0.024	Adipose Nuclei	chr10	114708122	114899787
rs55853916	rs11196181	0.024	Adipose Nuclei	chr10	114708122	114899787
rs55972445	rs11196181	0.024	Adipose Nuclei	chr10	114708122	114899787
rs7079711	rs12245680	0.024	Adipose Nuclei	chr10	114708122	114899787
rs72826075	rs11196181	0.024	Adipose Nuclei	chr10	114708122	114899787
rs35519679	rs11196181	0.025	Adipose Nuclei	chr10	114708122	114899787
rs56299331	rs7896811	0.027	Adipose Nuclei	chr10	114708122	114899787
rs61872786	rs7896811	0.027	Adipose Nuclei	chr10	114708122	114899787
rs72826094	rs7896811	0.027	Adipose Nuclei	chr10	114708122	114899787
rs56087297	rs11196181	0.029	Adipose Nuclei	chr10	114708122	114899787
rs61872784	rs11196181	0.029	Adipose Nuclei	chr10	114708122	114899787
rs61872790	rs12266632	0.03	Adipose Nuclei	chr10	114708122	114899787
rs61872790	rs11196187	0.03	Adipose Nuclei	chr10	114708122	114899787
rs11196181	rs12255372	0.031	Adipose Nuclei	chr10	114708122	114899787
rs11196211	rs11196181	0.031	Adipose Nuclei	chr10	114708122	114899787
rs12255372	rs11196181	0.031	Adipose Nuclei	chr10	114708122	114899787
rs61872790	rs7901275	0.031	Adipose Nuclei	chr10	114708122	114899787
rs61872790	rs7917983	0.031	Adipose Nuclei	chr10	114708122	114899787
rs55899248	rs7896811	0.032	Adipose Nuclei	chr10	114708122	114899787
rs61872790	rs7079711	0.033	Adipose Nuclei	chr10	114708122	114899787
rs35011184	rs7896811	0.034	Adipose Nuclei	chr10	114708122	114899787
rs35011184	rs12245680	0.034	Adipose Nuclei	chr10	114708122	114899787
rs17747324	rs7896811	0.035	Adipose Nuclei	chr10	114708122	114899787
rs4267006	rs7896811	0.035	Adipose Nuclei	chr10	114708122	114899787
rs55853916	rs7896811	0.035	Adipose Nuclei	chr10	114708122	114899787
rs55972445	rs7896811	0.035	Adipose Nuclei	chr10	114708122	114899787
rs72826075	rs7896811	0.035	Adipose Nuclei	chr10	114708122	114899787
rs10787472	rs12245680	0.036	Adipose Nuclei	chr10	114708122	114899787
rs10787473	rs12245680	0.036	Adipose Nuclei	chr10	114708122	114899787
rs10885405	rs12245680	0.036	Adipose Nuclei	chr10	114708122	114899787
rs10885406	rs12245680	0.036	Adipose Nuclei	chr10	114708122	114899787
rs10885414	rs12266632	0.036	Adipose Nuclei	chr10	114708122	114899787
rs10885414	rs11196187	0.036	Adipose Nuclei	chr10	114708122	114899787
rs10885414	rs11196181	0.036	Adipose Nuclei	chr10	114708122	114899787
rs11196181	rs7903146	0.036	Adipose Nuclei	chr10	114708122	114899787
rs11196181	rs7074440	0.036	Adipose Nuclei	chr10	114708122	114899787
rs11196181	rs10885414	0.036	Adipose Nuclei	chr10	114708122	114899787
rs11196187	rs10885414	0.036	Adipose Nuclei	chr10	114708122	114899787
rs12245680	rs7077039	0.036	Adipose Nuclei	chr10	114708122	114899787
rs12245680	rs7924080	0.036	Adipose Nuclei	chr10	114708122	114899787
rs12245680	rs6585202	0.036	Adipose Nuclei	chr10	114708122	114899787
rs12245680	rs10787472	0.036	Adipose Nuclei	chr10	114708122	114899787
rs12245680	rs10885406	0.036	Adipose Nuclei	chr10	114708122	114899787
rs12245680	rs10885405	0.036	Adipose Nuclei	chr10	114708122	114899787
rs12245680	rs7901275	0.036	Adipose Nuclei	chr10	114708122	114899787
rs12245680	rs7917983	0.036	Adipose Nuclei	chr10	114708122	114899787
rs12266632	rs10885414	0.036	Adipose Nuclei	chr10	114708122	114899787
rs35801464	rs10885414	0.036	Adipose Nuclei	chr10	114708122	114899787
rs6585202	rs12245680	0.036	Adipose Nuclei	chr10	114708122	114899787
rs7074440	rs11196181	0.036	Adipose Nuclei	chr10	114708122	114899787
rs7077039	rs12245680	0.036	Adipose Nuclei	chr10	114708122	114899787
rs7901275	rs12245680	0.036	Adipose Nuclei	chr10	114708122	114899787
rs7903146	rs11196181	0.036	Adipose Nuclei	chr10	114708122	114899787
rs7917983	rs12245680	0.036	Adipose Nuclei	chr10	114708122	114899787
rs7924080	rs12245680	0.036	Adipose Nuclei	chr10	114708122	114899787
rs35519679	rs7896811	0.037	Adipose Nuclei	chr10	114708122	114899787
rs4575195	rs12245680	0.038	Adipose Nuclei	chr10	114708122	114899787
rs57225583	rs12255372	0.038	Adipose Nuclei	chr10	114708122	114899787
rs61872790	rs10128255	0.038	Adipose Nuclei	chr10	114708122	114899787
rs35519679	rs4073288	0.039	Adipose Nuclei	chr10	114708122	114899787
rs4575195	rs10885414	0.039	Adipose Nuclei	chr10	114708122	114899787
rs56299331	rs4918789	0.04	Adipose Nuclei	chr10	114708122	114899787
rs61872786	rs4918789	0.04	Adipose Nuclei	chr10	114708122	114899787
rs72826094	rs4918789	0.04	Adipose Nuclei	chr10	114708122	114899787
rs10885414	rs11196192	0.041	Adipose Nuclei	chr10	114708122	114899787
rs11196181	rs7901695	0.041	Adipose Nuclei	chr10	114708122	114899787
rs11196181	rs4506565	0.041	Adipose Nuclei	chr10	114708122	114899787
rs11196181	rs4132670	0.041	Adipose Nuclei	chr10	114708122	114899787
rs11196187	rs4073288	0.041	Adipose Nuclei	chr10	114708122	114899787
rs11196191	rs12245680	0.041	Adipose Nuclei	chr10	114708122	114899787
rs11196192	rs10885414	0.041	Adipose Nuclei	chr10	114708122	114899787
rs11196200	rs12245680	0.041	Adipose Nuclei	chr10	114708122	114899787
rs11196201	rs10885414	0.041	Adipose Nuclei	chr10	114708122	114899787
rs12245680	rs7907610	0.041	Adipose Nuclei	chr10	114708122	114899787
rs12245680	rs12258200	0.041	Adipose Nuclei	chr10	114708122	114899787
rs12245680	rs7904519	0.041	Adipose Nuclei	chr10	114708122	114899787
rs12258200	rs12245680	0.041	Adipose Nuclei	chr10	114708122	114899787
rs12258274	rs10885414	0.041	Adipose Nuclei	chr10	114708122	114899787
rs12266632	rs4073288	0.041	Adipose Nuclei	chr10	114708122	114899787
rs12762233	rs10885414	0.041	Adipose Nuclei	chr10	114708122	114899787
rs35801464	rs4073288	0.041	Adipose Nuclei	chr10	114708122	114899787
rs4073288	rs11196187	0.041	Adipose Nuclei	chr10	114708122	114899787
rs4073288	rs12266632	0.041	Adipose Nuclei	chr10	114708122	114899787
rs4132670	rs11196181	0.041	Adipose Nuclei	chr10	114708122	114899787
rs4506565	rs11196181	0.041	Adipose Nuclei	chr10	114708122	114899787
rs7901695	rs11196181	0.041	Adipose Nuclei	chr10	114708122	114899787
rs7904519	rs12245680	0.041	Adipose Nuclei	chr10	114708122	114899787
rs7907610	rs12245680	0.041	Adipose Nuclei	chr10	114708122	114899787
rs12245680	rs4132670	0.042	Adipose Nuclei	chr10	114708122	114899787
rs12245680	rs4506565	0.042	Adipose Nuclei	chr10	114708122	114899787
rs12245680	rs7901695	0.042	Adipose Nuclei	chr10	114708122	114899787
rs4132670	rs12245680	0.042	Adipose Nuclei	chr10	114708122	114899787
rs4506565	rs12245680	0.042	Adipose Nuclei	chr10	114708122	114899787
rs4575195	rs11196181	0.042	Adipose Nuclei	chr10	114708122	114899787
rs55899248	rs4918789	0.042	Adipose Nuclei	chr10	114708122	114899787
rs7901695	rs12245680	0.042	Adipose Nuclei	chr10	114708122	114899787
rs56299331	rs7901275	0.043	Adipose Nuclei	chr10	114708122	114899787
rs56299331	rs7917983	0.043	Adipose Nuclei	chr10	114708122	114899787
rs61872786	rs7901275	0.043	Adipose Nuclei	chr10	114708122	114899787
rs61872786	rs7917983	0.043	Adipose Nuclei	chr10	114708122	114899787
rs72826094	rs7901275	0.043	Adipose Nuclei	chr10	114708122	114899787
rs72826094	rs7917983	0.043	Adipose Nuclei	chr10	114708122	114899787
rs56087297	rs7896811	0.044	Adipose Nuclei	chr10	114708122	114899787
rs61872784	rs7896811	0.044	Adipose Nuclei	chr10	114708122	114899787
rs11196192	rs4073288	0.045	Adipose Nuclei	chr10	114708122	114899787
rs11196201	rs4073288	0.045	Adipose Nuclei	chr10	114708122	114899787
rs12245680	rs7100927	0.045	Adipose Nuclei	chr10	114708122	114899787
rs12245680	rs12359102	0.045	Adipose Nuclei	chr10	114708122	114899787
rs12258274	rs4073288	0.045	Adipose Nuclei	chr10	114708122	114899787
rs12359102	rs12245680	0.045	Adipose Nuclei	chr10	114708122	114899787
rs12762233	rs4073288	0.045	Adipose Nuclei	chr10	114708122	114899787
rs4073288	rs11196192	0.045	Adipose Nuclei	chr10	114708122	114899787
rs56299331	rs7079711	0.045	Adipose Nuclei	chr10	114708122	114899787
rs57225583	rs7903146	0.045	Adipose Nuclei	chr10	114708122	114899787
rs57225583	rs7074440	0.045	Adipose Nuclei	chr10	114708122	114899787
rs61872786	rs7079711	0.045	Adipose Nuclei	chr10	114708122	114899787
rs7100927	rs12245680	0.045	Adipose Nuclei	chr10	114708122	114899787
rs72826094	rs7079711	0.045	Adipose Nuclei	chr10	114708122	114899787
rs10885414	rs11196205	0.046	Adipose Nuclei	chr10	114708122	114899787
rs11196205	rs10885414	0.046	Adipose Nuclei	chr10	114708122	114899787
rs11196211	rs7896811	0.046	Adipose Nuclei	chr10	114708122	114899787
rs12255372	rs7896811	0.046	Adipose Nuclei	chr10	114708122	114899787
rs35011184	rs4918789	0.046	Adipose Nuclei	chr10	114708122	114899787
rs7896811	rs12255372	0.046	Adipose Nuclei	chr10	114708122	114899787
rs10885409	rs10885414	0.047	Adipose Nuclei	chr10	114708122	114899787
rs10885414	rs7077247	0.047	Adipose Nuclei	chr10	114708122	114899787
rs10885414	rs11196208	0.047	Adipose Nuclei	chr10	114708122	114899787
rs10885414	rs12265291	0.047	Adipose Nuclei	chr10	114708122	114899787
rs10885414	rs10885409	0.047	Adipose Nuclei	chr10	114708122	114899787
rs11196208	rs10885414	0.047	Adipose Nuclei	chr10	114708122	114899787
rs12265291	rs10885414	0.047	Adipose Nuclei	chr10	114708122	114899787
rs12718338	rs10885414	0.047	Adipose Nuclei	chr10	114708122	114899787
rs4077527	rs10885414	0.047	Adipose Nuclei	chr10	114708122	114899787
rs7077247	rs10885414	0.047	Adipose Nuclei	chr10	114708122	114899787
rs56299331	rs11196212	0.048	Adipose Nuclei	chr10	114708122	114899787
rs56299331	rs11196213	0.048	Adipose Nuclei	chr10	114708122	114899787
rs56299331	rs4917642	0.048	Adipose Nuclei	chr10	114708122	114899787
rs56299331	rs7085989	0.048	Adipose Nuclei	chr10	114708122	114899787
rs61872786	rs11196212	0.048	Adipose Nuclei	chr10	114708122	114899787
rs61872786	rs11196213	0.048	Adipose Nuclei	chr10	114708122	114899787
rs61872786	rs4917642	0.048	Adipose Nuclei	chr10	114708122	114899787
rs61872786	rs7085989	0.048	Adipose Nuclei	chr10	114708122	114899787
rs72826094	rs11196212	0.048	Adipose Nuclei	chr10	114708122	114899787
rs72826094	rs11196213	0.048	Adipose Nuclei	chr10	114708122	114899787
rs72826094	rs4917642	0.048	Adipose Nuclei	chr10	114708122	114899787
rs72826094	rs7085989	0.048	Adipose Nuclei	chr10	114708122	114899787
rs10885409	rs11196181	0.05	Adipose Nuclei	chr10	114708122	114899787
rs11196181	rs10885409	0.05	Adipose Nuclei	chr10	114708122	114899787
rs11196181	rs12265291	0.05	Adipose Nuclei	chr10	114708122	114899787
rs11196181	rs11196208	0.05	Adipose Nuclei	chr10	114708122	114899787
rs11196181	rs7077247	0.05	Adipose Nuclei	chr10	114708122	114899787
rs11196182	rs12255372	0.05	Adipose Nuclei	chr10	114708122	114899787
rs11196208	rs11196181	0.05	Adipose Nuclei	chr10	114708122	114899787
rs12265291	rs11196181	0.05	Adipose Nuclei	chr10	114708122	114899787
rs12718338	rs11196181	0.05	Adipose Nuclei	chr10	114708122	114899787
rs4077527	rs11196181	0.05	Adipose Nuclei	chr10	114708122	114899787
rs57225583	rs4132670	0.05	Adipose Nuclei	chr10	114708122	114899787
rs57225583	rs4506565	0.05	Adipose Nuclei	chr10	114708122	114899787
rs57225583	rs7901695	0.05	Adipose Nuclei	chr10	114708122	114899787
rs7077247	rs11196181	0.05	Adipose Nuclei	chr10	114708122	114899787
rs4132670	rs7079711	0.052	Adipose Nuclei	chr10	114708122	114899787
rs4506565	rs7079711	0.052	Adipose Nuclei	chr10	114708122	114899787
rs61872790	rs7907610	0.052	Adipose Nuclei	chr10	114708122	114899787
rs7079711	rs7901695	0.052	Adipose Nuclei	chr10	114708122	114899787
rs7079711	rs4506565	0.052	Adipose Nuclei	chr10	114708122	114899787
rs7079711	rs4132670	0.052	Adipose Nuclei	chr10	114708122	114899787
rs7901695	rs7079711	0.052	Adipose Nuclei	chr10	114708122	114899787
rs10885414	rs4132670	0.053	Adipose Nuclei	chr10	114708122	114899787
rs10885414	rs4506565	0.053	Adipose Nuclei	chr10	114708122	114899787
rs10885414	rs7901695	0.053	Adipose Nuclei	chr10	114708122	114899787
rs10885414	rs4073288	0.053	Adipose Nuclei	chr10	114708122	114899787
rs11196181	rs11196205	0.053	Adipose Nuclei	chr10	114708122	114899787
rs11196182	rs11196212	0.053	Adipose Nuclei	chr10	114708122	114899787
rs11196182	rs11196213	0.053	Adipose Nuclei	chr10	114708122	114899787
rs11196182	rs4917642	0.053	Adipose Nuclei	chr10	114708122	114899787
rs11196182	rs7085989	0.053	Adipose Nuclei	chr10	114708122	114899787
rs11196200	rs11196181	0.053	Adipose Nuclei	chr10	114708122	114899787
rs11196205	rs11196181	0.053	Adipose Nuclei	chr10	114708122	114899787
rs4073288	rs10885414	0.053	Adipose Nuclei	chr10	114708122	114899787
rs4132670	rs10885414	0.053	Adipose Nuclei	chr10	114708122	114899787
rs4506565	rs10885414	0.053	Adipose Nuclei	chr10	114708122	114899787
rs55899248	rs7079711	0.053	Adipose Nuclei	chr10	114708122	114899787
rs7901695	rs10885414	0.053	Adipose Nuclei	chr10	114708122	114899787
rs10128255	rs11196181	0.054	Adipose Nuclei	chr10	114708122	114899787
rs10128255	rs11196187	0.054	Adipose Nuclei	chr10	114708122	114899787
rs10128255	rs12266632	0.054	Adipose Nuclei	chr10	114708122	114899787
rs11196181	rs10128255	0.054	Adipose Nuclei	chr10	114708122	114899787
rs11196181	rs4918789	0.054	Adipose Nuclei	chr10	114708122	114899787
rs11196187	rs10128255	0.054	Adipose Nuclei	chr10	114708122	114899787
rs12266632	rs10128255	0.054	Adipose Nuclei	chr10	114708122	114899787
rs35801464	rs10128255	0.054	Adipose Nuclei	chr10	114708122	114899787
rs4918789	rs11196181	0.054	Adipose Nuclei	chr10	114708122	114899787
rs7074440	rs7896811	0.054	Adipose Nuclei	chr10	114708122	114899787
rs7896811	rs7903146	0.054	Adipose Nuclei	chr10	114708122	114899787
rs7896811	rs7074440	0.054	Adipose Nuclei	chr10	114708122	114899787
rs7903146	rs7896811	0.054	Adipose Nuclei	chr10	114708122	114899787
rs35011184	rs7079711	0.055	Adipose Nuclei	chr10	114708122	114899787
rs35011184	rs10885414	0.055	Adipose Nuclei	chr10	114708122	114899787
rs35519679	rs7901275	0.055	Adipose Nuclei	chr10	114708122	114899787
rs35519679	rs7917983	0.055	Adipose Nuclei	chr10	114708122	114899787
rs55899248	rs10885414	0.055	Adipose Nuclei	chr10	114708122	114899787
rs11196181	rs12359102	0.056	Adipose Nuclei	chr10	114708122	114899787
rs11196181	rs7100927	0.056	Adipose Nuclei	chr10	114708122	114899787
rs12245680	rs7903146	0.056	Adipose Nuclei	chr10	114708122	114899787
rs12359102	rs11196181	0.056	Adipose Nuclei	chr10	114708122	114899787
rs4575195	rs7079711	0.056	Adipose Nuclei	chr10	114708122	114899787
rs7100927	rs11196181	0.056	Adipose Nuclei	chr10	114708122	114899787
rs7903146	rs12245680	0.056	Adipose Nuclei	chr10	114708122	114899787
rs17747324	rs4918789	0.057	Adipose Nuclei	chr10	114708122	114899787
rs35011184	rs11196212	0.057	Adipose Nuclei	chr10	114708122	114899787
rs35011184	rs11196213	0.057	Adipose Nuclei	chr10	114708122	114899787
rs35011184	rs4917642	0.057	Adipose Nuclei	chr10	114708122	114899787
rs35011184	rs7085989	0.057	Adipose Nuclei	chr10	114708122	114899787
rs35519679	rs10885414	0.057	Adipose Nuclei	chr10	114708122	114899787
rs4267006	rs4918789	0.057	Adipose Nuclei	chr10	114708122	114899787
rs55853916	rs4918789	0.057	Adipose Nuclei	chr10	114708122	114899787
rs55899248	rs11196212	0.057	Adipose Nuclei	chr10	114708122	114899787
rs55899248	rs11196213	0.057	Adipose Nuclei	chr10	114708122	114899787
rs55899248	rs4917642	0.057	Adipose Nuclei	chr10	114708122	114899787
rs55899248	rs7085989	0.057	Adipose Nuclei	chr10	114708122	114899787
rs55972445	rs4918789	0.057	Adipose Nuclei	chr10	114708122	114899787
rs72826075	rs4918789	0.057	Adipose Nuclei	chr10	114708122	114899787
rs17747324	rs7079711	0.058	Adipose Nuclei	chr10	114708122	114899787
rs4267006	rs7079711	0.058	Adipose Nuclei	chr10	114708122	114899787
rs55853916	rs7079711	0.058	Adipose Nuclei	chr10	114708122	114899787
rs55972445	rs7079711	0.058	Adipose Nuclei	chr10	114708122	114899787
rs72826075	rs7079711	0.058	Adipose Nuclei	chr10	114708122	114899787
rs11196182	rs7903146	0.059	Adipose Nuclei	chr10	114708122	114899787
rs11196182	rs7074440	0.059	Adipose Nuclei	chr10	114708122	114899787
rs17747324	rs7901275	0.059	Adipose Nuclei	chr10	114708122	114899787
rs17747324	rs7917983	0.059	Adipose Nuclei	chr10	114708122	114899787
rs35519679	rs11196175	0.059	Adipose Nuclei	chr10	114708122	114899787
rs4267006	rs7901275	0.059	Adipose Nuclei	chr10	114708122	114899787
rs4267006	rs7917983	0.059	Adipose Nuclei	chr10	114708122	114899787
rs55853916	rs7901275	0.059	Adipose Nuclei	chr10	114708122	114899787
rs55853916	rs7917983	0.059	Adipose Nuclei	chr10	114708122	114899787
rs55972445	rs7901275	0.059	Adipose Nuclei	chr10	114708122	114899787
rs55972445	rs7917983	0.059	Adipose Nuclei	chr10	114708122	114899787
rs72826075	rs7901275	0.059	Adipose Nuclei	chr10	114708122	114899787
rs72826075	rs7917983	0.059	Adipose Nuclei	chr10	114708122	114899787
rs10885402	rs11196192	0.061	Adipose Nuclei	chr10	114708122	114899787
rs35519679	rs7079711	0.061	Adipose Nuclei	chr10	114708122	114899787
rs4132670	rs7896811	0.061	Adipose Nuclei	chr10	114708122	114899787
rs4506565	rs7896811	0.061	Adipose Nuclei	chr10	114708122	114899787
rs7896811	rs4132670	0.061	Adipose Nuclei	chr10	114708122	114899787
rs7896811	rs4506565	0.061	Adipose Nuclei	chr10	114708122	114899787
rs7896811	rs7901695	0.061	Adipose Nuclei	chr10	114708122	114899787
rs7901695	rs7896811	0.061	Adipose Nuclei	chr10	114708122	114899787
rs57225583	rs11196175	0.062	Adipose Nuclei	chr10	114708122	114899787
rs11196181	rs11196212	0.063	Adipose Nuclei	chr10	114708122	114899787
rs11196181	rs11196213	0.063	Adipose Nuclei	chr10	114708122	114899787
rs11196181	rs4917642	0.063	Adipose Nuclei	chr10	114708122	114899787
rs11196181	rs7085989	0.063	Adipose Nuclei	chr10	114708122	114899787
rs11196212	rs11196181	0.063	Adipose Nuclei	chr10	114708122	114899787
rs11196213	rs11196181	0.063	Adipose Nuclei	chr10	114708122	114899787
rs4575195	rs7896811	0.063	Adipose Nuclei	chr10	114708122	114899787
rs4917642	rs11196181	0.063	Adipose Nuclei	chr10	114708122	114899787
rs7085989	rs11196181	0.063	Adipose Nuclei	chr10	114708122	114899787
rs10128255	rs7079711	0.065	Adipose Nuclei	chr10	114708122	114899787
rs10885414	rs7100927	0.065	Adipose Nuclei	chr10	114708122	114899787
rs10885414	rs12359102	0.065	Adipose Nuclei	chr10	114708122	114899787
rs10885414	rs7901275	0.065	Adipose Nuclei	chr10	114708122	114899787
rs10885414	rs7917983	0.065	Adipose Nuclei	chr10	114708122	114899787
rs11196192	rs6585198	0.065	Adipose Nuclei	chr10	114708122	114899787
rs11196192	rs6585197	0.065	Adipose Nuclei	chr10	114708122	114899787
rs11196192	rs7901275	0.065	Adipose Nuclei	chr10	114708122	114899787
rs11196192	rs7917983	0.065	Adipose Nuclei	chr10	114708122	114899787
rs11196201	rs6585198	0.065	Adipose Nuclei	chr10	114708122	114899787
rs11196201	rs6585197	0.065	Adipose Nuclei	chr10	114708122	114899787
rs11196201	rs7901275	0.065	Adipose Nuclei	chr10	114708122	114899787
rs11196201	rs7917983	0.065	Adipose Nuclei	chr10	114708122	114899787
rs12258274	rs6585198	0.065	Adipose Nuclei	chr10	114708122	114899787
rs12258274	rs6585197	0.065	Adipose Nuclei	chr10	114708122	114899787
rs12258274	rs7901275	0.065	Adipose Nuclei	chr10	114708122	114899787
rs12258274	rs7917983	0.065	Adipose Nuclei	chr10	114708122	114899787
rs12359102	rs10885414	0.065	Adipose Nuclei	chr10	114708122	114899787
rs12762233	rs6585198	0.065	Adipose Nuclei	chr10	114708122	114899787
rs12762233	rs6585197	0.065	Adipose Nuclei	chr10	114708122	114899787
rs12762233	rs7901275	0.065	Adipose Nuclei	chr10	114708122	114899787
rs12762233	rs7917983	0.065	Adipose Nuclei	chr10	114708122	114899787
rs17747324	rs10885414	0.065	Adipose Nuclei	chr10	114708122	114899787
rs4073980	rs11196192	0.065	Adipose Nuclei	chr10	114708122	114899787
rs4074718	rs11196192	0.065	Adipose Nuclei	chr10	114708122	114899787
rs4074718	rs10885414	0.065	Adipose Nuclei	chr10	114708122	114899787
rs4267006	rs10885414	0.065	Adipose Nuclei	chr10	114708122	114899787
rs55853916	rs10885414	0.065	Adipose Nuclei	chr10	114708122	114899787
rs55972445	rs10885414	0.065	Adipose Nuclei	chr10	114708122	114899787
rs6585197	rs11196192	0.065	Adipose Nuclei	chr10	114708122	114899787
rs6585198	rs11196192	0.065	Adipose Nuclei	chr10	114708122	114899787
rs7079711	rs10128255	0.065	Adipose Nuclei	chr10	114708122	114899787
rs7100927	rs10885414	0.065	Adipose Nuclei	chr10	114708122	114899787
rs72826075	rs10885414	0.065	Adipose Nuclei	chr10	114708122	114899787
rs7901275	rs11196192	0.065	Adipose Nuclei	chr10	114708122	114899787
rs7901275	rs10885414	0.065	Adipose Nuclei	chr10	114708122	114899787
rs7917983	rs11196192	0.065	Adipose Nuclei	chr10	114708122	114899787
rs7917983	rs10885414	0.065	Adipose Nuclei	chr10	114708122	114899787
rs11196182	rs7901695	0.066	Adipose Nuclei	chr10	114708122	114899787
rs11196182	rs4506565	0.066	Adipose Nuclei	chr10	114708122	114899787
rs11196182	rs4132670	0.066	Adipose Nuclei	chr10	114708122	114899787
rs11196200	rs10885414	0.066	Adipose Nuclei	chr10	114708122	114899787
rs57225583	rs10128255	0.067	Adipose Nuclei	chr10	114708122	114899787
rs10128255	rs10885414	0.068	Adipose Nuclei	chr10	114708122	114899787
rs10885414	rs10128255	0.068	Adipose Nuclei	chr10	114708122	114899787
rs11196182	rs11196205	0.068	Adipose Nuclei	chr10	114708122	114899787
rs11196192	rs6585200	0.068	Adipose Nuclei	chr10	114708122	114899787
rs11196201	rs6585200	0.068	Adipose Nuclei	chr10	114708122	114899787
rs12258274	rs6585200	0.068	Adipose Nuclei	chr10	114708122	114899787
rs12762233	rs6585200	0.068	Adipose Nuclei	chr10	114708122	114899787
rs6585200	rs11196192	0.068	Adipose Nuclei	chr10	114708122	114899787
rs11196182	rs4918789	0.069	Adipose Nuclei	chr10	114708122	114899787
rs10885414	rs7079711	0.07	Adipose Nuclei	chr10	114708122	114899787
rs7079711	rs10885414	0.07	Adipose Nuclei	chr10	114708122	114899787
rs10885414	rs6585198	0.071	Adipose Nuclei	chr10	114708122	114899787
rs10885414	rs6585197	0.071	Adipose Nuclei	chr10	114708122	114899787
rs17747324	rs11196212	0.071	Adipose Nuclei	chr10	114708122	114899787
rs17747324	rs11196213	0.071	Adipose Nuclei	chr10	114708122	114899787
rs17747324	rs4917642	0.071	Adipose Nuclei	chr10	114708122	114899787
rs17747324	rs7085989	0.071	Adipose Nuclei	chr10	114708122	114899787
rs4073980	rs10885414	0.071	Adipose Nuclei	chr10	114708122	114899787
rs4267006	rs11196212	0.071	Adipose Nuclei	chr10	114708122	114899787
rs4267006	rs11196213	0.071	Adipose Nuclei	chr10	114708122	114899787
rs4267006	rs4917642	0.071	Adipose Nuclei	chr10	114708122	114899787
rs4267006	rs7085989	0.071	Adipose Nuclei	chr10	114708122	114899787
rs55853916	rs11196212	0.071	Adipose Nuclei	chr10	114708122	114899787
rs55853916	rs11196213	0.071	Adipose Nuclei	chr10	114708122	114899787
rs55853916	rs4917642	0.071	Adipose Nuclei	chr10	114708122	114899787
rs55853916	rs7085989	0.071	Adipose Nuclei	chr10	114708122	114899787
rs55972445	rs11196212	0.071	Adipose Nuclei	chr10	114708122	114899787
rs55972445	rs11196213	0.071	Adipose Nuclei	chr10	114708122	114899787
rs55972445	rs4917642	0.071	Adipose Nuclei	chr10	114708122	114899787
rs55972445	rs7085989	0.071	Adipose Nuclei	chr10	114708122	114899787
rs6585197	rs10885414	0.071	Adipose Nuclei	chr10	114708122	114899787
rs6585198	rs10885414	0.071	Adipose Nuclei	chr10	114708122	114899787
rs72826075	rs11196212	0.071	Adipose Nuclei	chr10	114708122	114899787
rs72826075	rs11196213	0.071	Adipose Nuclei	chr10	114708122	114899787
rs72826075	rs4917642	0.071	Adipose Nuclei	chr10	114708122	114899787
rs72826075	rs7085989	0.071	Adipose Nuclei	chr10	114708122	114899787
rs61872790	rs7077247	0.072	Adipose Nuclei	chr10	114708122	114899787
rs61872790	rs11196208	0.072	Adipose Nuclei	chr10	114708122	114899787
rs61872790	rs12265291	0.072	Adipose Nuclei	chr10	114708122	114899787
rs61872790	rs10885409	0.072	Adipose Nuclei	chr10	114708122	114899787
rs61872790	rs7077039	0.072	Adipose Nuclei	chr10	114708122	114899787
rs61872790	rs7924080	0.072	Adipose Nuclei	chr10	114708122	114899787
rs61872790	rs6585202	0.072	Adipose Nuclei	chr10	114708122	114899787
rs61872790	rs10787472	0.072	Adipose Nuclei	chr10	114708122	114899787
rs61872790	rs10885406	0.072	Adipose Nuclei	chr10	114708122	114899787
rs61872790	rs10885405	0.072	Adipose Nuclei	chr10	114708122	114899787
rs10885402	rs10885414	0.073	Adipose Nuclei	chr10	114708122	114899787
rs10885414	rs7907610	0.073	Adipose Nuclei	chr10	114708122	114899787
rs10885414	rs12258200	0.073	Adipose Nuclei	chr10	114708122	114899787
rs10885414	rs7904519	0.073	Adipose Nuclei	chr10	114708122	114899787
rs11196182	rs12359102	0.073	Adipose Nuclei	chr10	114708122	114899787
rs11196182	rs7100927	0.073	Adipose Nuclei	chr10	114708122	114899787
rs11196191	rs10885414	0.073	Adipose Nuclei	chr10	114708122	114899787
rs11196212	rs7896811	0.073	Adipose Nuclei	chr10	114708122	114899787
rs11196213	rs7896811	0.073	Adipose Nuclei	chr10	114708122	114899787
rs12258200	rs10885414	0.073	Adipose Nuclei	chr10	114708122	114899787
rs4917642	rs7896811	0.073	Adipose Nuclei	chr10	114708122	114899787
rs56087297	rs7079711	0.073	Adipose Nuclei	chr10	114708122	114899787
rs61872784	rs7079711	0.073	Adipose Nuclei	chr10	114708122	114899787
rs7085989	rs7896811	0.073	Adipose Nuclei	chr10	114708122	114899787
rs7896811	rs11196212	0.073	Adipose Nuclei	chr10	114708122	114899787
rs7896811	rs11196213	0.073	Adipose Nuclei	chr10	114708122	114899787
rs7896811	rs4917642	0.073	Adipose Nuclei	chr10	114708122	114899787
rs7896811	rs7085989	0.073	Adipose Nuclei	chr10	114708122	114899787
rs7904519	rs10885414	0.073	Adipose Nuclei	chr10	114708122	114899787
rs7907610	rs10885414	0.073	Adipose Nuclei	chr10	114708122	114899787
rs35011184	rs7901275	0.074	Adipose Nuclei	chr10	114708122	114899787
rs35011184	rs7917983	0.074	Adipose Nuclei	chr10	114708122	114899787
rs55899248	rs7901275	0.074	Adipose Nuclei	chr10	114708122	114899787
rs55899248	rs7917983	0.074	Adipose Nuclei	chr10	114708122	114899787
rs61872790	rs10885414	0.074	Adipose Nuclei	chr10	114708122	114899787
rs10787472	rs10885414	0.075	Adipose Nuclei	chr10	114708122	114899787
rs10787473	rs10885414	0.075	Adipose Nuclei	chr10	114708122	114899787
rs10885405	rs10885414	0.075	Adipose Nuclei	chr10	114708122	114899787
rs10885406	rs10885414	0.075	Adipose Nuclei	chr10	114708122	114899787
rs10885414	rs7077039	0.075	Adipose Nuclei	chr10	114708122	114899787
rs10885414	rs7924080	0.075	Adipose Nuclei	chr10	114708122	114899787
rs10885414	rs6585202	0.075	Adipose Nuclei	chr10	114708122	114899787
rs10885414	rs10787472	0.075	Adipose Nuclei	chr10	114708122	114899787
rs10885414	rs10885406	0.075	Adipose Nuclei	chr10	114708122	114899787
rs10885414	rs10885405	0.075	Adipose Nuclei	chr10	114708122	114899787
rs6585202	rs10885414	0.075	Adipose Nuclei	chr10	114708122	114899787
rs7077039	rs10885414	0.075	Adipose Nuclei	chr10	114708122	114899787
rs7924080	rs10885414	0.075	Adipose Nuclei	chr10	114708122	114899787
rs11196182	rs11196175	0.076	Adipose Nuclei	chr10	114708122	114899787
rs11196211	rs7079711	0.076	Adipose Nuclei	chr10	114708122	114899787
rs12255372	rs7079711	0.076	Adipose Nuclei	chr10	114708122	114899787
rs61872790	rs11196205	0.076	Adipose Nuclei	chr10	114708122	114899787
rs61872790	rs12258200	0.076	Adipose Nuclei	chr10	114708122	114899787
rs61872790	rs7904519	0.076	Adipose Nuclei	chr10	114708122	114899787
rs7079711	rs12255372	0.076	Adipose Nuclei	chr10	114708122	114899787
rs10885409	rs12245680	0.079	Adipose Nuclei	chr10	114708122	114899787
rs11196208	rs12245680	0.079	Adipose Nuclei	chr10	114708122	114899787
rs12245680	rs7077247	0.079	Adipose Nuclei	chr10	114708122	114899787
rs12245680	rs11196208	0.079	Adipose Nuclei	chr10	114708122	114899787
rs12245680	rs12265291	0.079	Adipose Nuclei	chr10	114708122	114899787
rs12245680	rs10885409	0.079	Adipose Nuclei	chr10	114708122	114899787
rs12265291	rs12245680	0.079	Adipose Nuclei	chr10	114708122	114899787
rs12718338	rs12245680	0.079	Adipose Nuclei	chr10	114708122	114899787
rs4077527	rs12245680	0.079	Adipose Nuclei	chr10	114708122	114899787
rs56087297	rs12245680	0.079	Adipose Nuclei	chr10	114708122	114899787
rs57225583	rs7079711	0.079	Adipose Nuclei	chr10	114708122	114899787
rs61872784	rs12245680	0.079	Adipose Nuclei	chr10	114708122	114899787
rs7077247	rs12245680	0.079	Adipose Nuclei	chr10	114708122	114899787
rs10128255	rs7896811	0.081	Adipose Nuclei	chr10	114708122	114899787
rs61872790	rs7100927	0.081	Adipose Nuclei	chr10	114708122	114899787
rs61872790	rs12359102	0.081	Adipose Nuclei	chr10	114708122	114899787
rs61872790	rs6585200	0.081	Adipose Nuclei	chr10	114708122	114899787
rs61872790	rs6585198	0.081	Adipose Nuclei	chr10	114708122	114899787
rs61872790	rs6585197	0.081	Adipose Nuclei	chr10	114708122	114899787
rs7896811	rs10128255	0.081	Adipose Nuclei	chr10	114708122	114899787
rs11196205	rs12245680	0.085	Adipose Nuclei	chr10	114708122	114899787
rs12245680	rs11196205	0.085	Adipose Nuclei	chr10	114708122	114899787
rs35936842	rs10885414	0.085	Adipose Nuclei	chr10	114708122	114899787
rs57225583	rs11196212	0.085	Adipose Nuclei	chr10	114708122	114899787
rs57225583	rs11196213	0.085	Adipose Nuclei	chr10	114708122	114899787
rs57225583	rs4917642	0.085	Adipose Nuclei	chr10	114708122	114899787
rs57225583	rs7085989	0.085	Adipose Nuclei	chr10	114708122	114899787
rs10885414	rs12255372	0.086	Adipose Nuclei	chr10	114708122	114899787
rs11196211	rs10885414	0.086	Adipose Nuclei	chr10	114708122	114899787
rs12245680	rs7074440	0.086	Adipose Nuclei	chr10	114708122	114899787
rs12255372	rs10885414	0.086	Adipose Nuclei	chr10	114708122	114899787
rs7074440	rs12245680	0.086	Adipose Nuclei	chr10	114708122	114899787
rs10885414	rs6585200	0.087	Adipose Nuclei	chr10	114708122	114899787
rs35936842	rs11196181	0.087	Adipose Nuclei	chr10	114708122	114899787
rs6585200	rs10885414	0.087	Adipose Nuclei	chr10	114708122	114899787
rs11196182	rs10128255	0.088	Adipose Nuclei	chr10	114708122	114899787
rs7074440	rs7079711	0.089	Adipose Nuclei	chr10	114708122	114899787
rs7079711	rs7903146	0.089	Adipose Nuclei	chr10	114708122	114899787
rs7079711	rs7074440	0.089	Adipose Nuclei	chr10	114708122	114899787
rs7903146	rs7079711	0.089	Adipose Nuclei	chr10	114708122	114899787
rs11196211	rs7901275	0.092	Adipose Nuclei	chr10	114708122	114899787
rs11196211	rs7917983	0.092	Adipose Nuclei	chr10	114708122	114899787
rs12255372	rs7901275	0.092	Adipose Nuclei	chr10	114708122	114899787
rs12255372	rs7917983	0.092	Adipose Nuclei	chr10	114708122	114899787
rs35936842	rs12245680	0.092	Adipose Nuclei	chr10	114708122	114899787
rs7901275	rs12255372	0.092	Adipose Nuclei	chr10	114708122	114899787
rs7917983	rs12255372	0.092	Adipose Nuclei	chr10	114708122	114899787
rs10885409	rs7896811	0.093	Adipose Nuclei	chr10	114708122	114899787
rs11196208	rs7896811	0.093	Adipose Nuclei	chr10	114708122	114899787
rs12265291	rs7896811	0.093	Adipose Nuclei	chr10	114708122	114899787
rs12718338	rs7896811	0.093	Adipose Nuclei	chr10	114708122	114899787
rs4077527	rs7896811	0.093	Adipose Nuclei	chr10	114708122	114899787
rs7077247	rs7896811	0.093	Adipose Nuclei	chr10	114708122	114899787
rs7896811	rs10885409	0.093	Adipose Nuclei	chr10	114708122	114899787
rs7896811	rs12265291	0.093	Adipose Nuclei	chr10	114708122	114899787
rs7896811	rs11196208	0.093	Adipose Nuclei	chr10	114708122	114899787
rs7896811	rs7077247	0.093	Adipose Nuclei	chr10	114708122	114899787
rs56299331	rs10128255	0.094	Adipose Nuclei	chr10	114708122	114899787
rs61872786	rs10128255	0.094	Adipose Nuclei	chr10	114708122	114899787
rs72826094	rs10128255	0.094	Adipose Nuclei	chr10	114708122	114899787
rs10787472	rs12266632	0.096	Adipose Nuclei	chr10	114708122	114899787
rs10787472	rs11196187	0.096	Adipose Nuclei	chr10	114708122	114899787
rs10787472	rs11196181	0.096	Adipose Nuclei	chr10	114708122	114899787
rs10787473	rs12266632	0.096	Adipose Nuclei	chr10	114708122	114899787
rs10787473	rs11196187	0.096	Adipose Nuclei	chr10	114708122	114899787
rs10787473	rs11196181	0.096	Adipose Nuclei	chr10	114708122	114899787
rs10885405	rs12266632	0.096	Adipose Nuclei	chr10	114708122	114899787
rs10885405	rs11196187	0.096	Adipose Nuclei	chr10	114708122	114899787
rs10885405	rs11196181	0.096	Adipose Nuclei	chr10	114708122	114899787
rs10885406	rs12266632	0.096	Adipose Nuclei	chr10	114708122	114899787
rs10885406	rs11196187	0.096	Adipose Nuclei	chr10	114708122	114899787
rs10885406	rs11196181	0.096	Adipose Nuclei	chr10	114708122	114899787
rs10885409	rs12266632	0.096	Adipose Nuclei	chr10	114708122	114899787
rs10885409	rs11196187	0.096	Adipose Nuclei	chr10	114708122	114899787
rs11196181	rs10885405	0.096	Adipose Nuclei	chr10	114708122	114899787
rs11196181	rs10885406	0.096	Adipose Nuclei	chr10	114708122	114899787
rs11196181	rs10787472	0.096	Adipose Nuclei	chr10	114708122	114899787
rs11196181	rs6585202	0.096	Adipose Nuclei	chr10	114708122	114899787
rs11196181	rs7924080	0.096	Adipose Nuclei	chr10	114708122	114899787
rs11196181	rs7077039	0.096	Adipose Nuclei	chr10	114708122	114899787
rs11196187	rs10885405	0.096	Adipose Nuclei	chr10	114708122	114899787
rs11196187	rs10885406	0.096	Adipose Nuclei	chr10	114708122	114899787
rs11196187	rs10787472	0.096	Adipose Nuclei	chr10	114708122	114899787
rs11196187	rs6585202	0.096	Adipose Nuclei	chr10	114708122	114899787
rs11196187	rs7924080	0.096	Adipose Nuclei	chr10	114708122	114899787
rs11196187	rs7077039	0.096	Adipose Nuclei	chr10	114708122	114899787
rs11196187	rs10885409	0.096	Adipose Nuclei	chr10	114708122	114899787
rs11196187	rs12265291	0.096	Adipose Nuclei	chr10	114708122	114899787
rs11196187	rs11196208	0.096	Adipose Nuclei	chr10	114708122	114899787
rs11196187	rs7077247	0.096	Adipose Nuclei	chr10	114708122	114899787
rs11196187	rs4918789	0.096	Adipose Nuclei	chr10	114708122	114899787
rs11196208	rs12266632	0.096	Adipose Nuclei	chr10	114708122	114899787
rs11196208	rs11196187	0.096	Adipose Nuclei	chr10	114708122	114899787
rs12265291	rs12266632	0.096	Adipose Nuclei	chr10	114708122	114899787
rs12265291	rs11196187	0.096	Adipose Nuclei	chr10	114708122	114899787
rs12266632	rs10885405	0.096	Adipose Nuclei	chr10	114708122	114899787
rs12266632	rs10885406	0.096	Adipose Nuclei	chr10	114708122	114899787
rs12266632	rs10787472	0.096	Adipose Nuclei	chr10	114708122	114899787
rs12266632	rs6585202	0.096	Adipose Nuclei	chr10	114708122	114899787
rs12266632	rs7924080	0.096	Adipose Nuclei	chr10	114708122	114899787
rs12266632	rs7077039	0.096	Adipose Nuclei	chr10	114708122	114899787
rs12266632	rs10885409	0.096	Adipose Nuclei	chr10	114708122	114899787
rs12266632	rs12265291	0.096	Adipose Nuclei	chr10	114708122	114899787
rs12266632	rs11196208	0.096	Adipose Nuclei	chr10	114708122	114899787
rs12266632	rs7077247	0.096	Adipose Nuclei	chr10	114708122	114899787
rs12266632	rs4918789	0.096	Adipose Nuclei	chr10	114708122	114899787
rs12718338	rs12266632	0.096	Adipose Nuclei	chr10	114708122	114899787
rs12718338	rs11196187	0.096	Adipose Nuclei	chr10	114708122	114899787
rs35801464	rs10885405	0.096	Adipose Nuclei	chr10	114708122	114899787
rs35801464	rs10885406	0.096	Adipose Nuclei	chr10	114708122	114899787
rs35801464	rs10787472	0.096	Adipose Nuclei	chr10	114708122	114899787
rs35801464	rs6585202	0.096	Adipose Nuclei	chr10	114708122	114899787
rs35801464	rs7924080	0.096	Adipose Nuclei	chr10	114708122	114899787
rs35801464	rs7077039	0.096	Adipose Nuclei	chr10	114708122	114899787
rs35801464	rs10885409	0.096	Adipose Nuclei	chr10	114708122	114899787
rs35801464	rs12265291	0.096	Adipose Nuclei	chr10	114708122	114899787
rs35801464	rs11196208	0.096	Adipose Nuclei	chr10	114708122	114899787
rs35801464	rs7077247	0.096	Adipose Nuclei	chr10	114708122	114899787
rs35801464	rs4918789	0.096	Adipose Nuclei	chr10	114708122	114899787
rs4077527	rs12266632	0.096	Adipose Nuclei	chr10	114708122	114899787
rs4077527	rs11196187	0.096	Adipose Nuclei	chr10	114708122	114899787
rs4918789	rs7896811	0.096	Adipose Nuclei	chr10	114708122	114899787
rs4918789	rs12266632	0.096	Adipose Nuclei	chr10	114708122	114899787
rs4918789	rs11196187	0.096	Adipose Nuclei	chr10	114708122	114899787
rs6585202	rs12266632	0.096	Adipose Nuclei	chr10	114708122	114899787
rs6585202	rs11196187	0.096	Adipose Nuclei	chr10	114708122	114899787
rs6585202	rs11196181	0.096	Adipose Nuclei	chr10	114708122	114899787
rs7077039	rs12266632	0.096	Adipose Nuclei	chr10	114708122	114899787
rs7077039	rs11196187	0.096	Adipose Nuclei	chr10	114708122	114899787
rs7077039	rs11196181	0.096	Adipose Nuclei	chr10	114708122	114899787
rs7077247	rs12266632	0.096	Adipose Nuclei	chr10	114708122	114899787
rs7077247	rs11196187	0.096	Adipose Nuclei	chr10	114708122	114899787
rs7896811	rs4918789	0.096	Adipose Nuclei	chr10	114708122	114899787
rs7924080	rs12266632	0.096	Adipose Nuclei	chr10	114708122	114899787
rs7924080	rs11196187	0.096	Adipose Nuclei	chr10	114708122	114899787
rs7924080	rs11196181	0.096	Adipose Nuclei	chr10	114708122	114899787
rs10885414	rs7074440	0.097	Adipose Nuclei	chr10	114708122	114899787
rs7074440	rs10885414	0.097	Adipose Nuclei	chr10	114708122	114899787
rs11196200	rs7896811	0.098	Adipose Nuclei	chr10	114708122	114899787
rs11196205	rs7896811	0.098	Adipose Nuclei	chr10	114708122	114899787
rs7896811	rs11196205	0.098	Adipose Nuclei	chr10	114708122	114899787
rs10885402	rs11196187	0.099	Adipose Nuclei	chr10	114708122	114899787
rs10885402	rs12266632	0.099	Adipose Nuclei	chr10	114708122	114899787
rs10885402	rs11196181	0.099	Adipose Nuclei	chr10	114708122	114899787
rs11196175	rs7896811	0.099	Adipose Nuclei	chr10	114708122	114899787
rs11196181	rs7904519	0.099	Adipose Nuclei	chr10	114708122	114899787
rs11196181	rs12258200	0.099	Adipose Nuclei	chr10	114708122	114899787
rs11196181	rs7907610	0.099	Adipose Nuclei	chr10	114708122	114899787
rs11196187	rs7904519	0.099	Adipose Nuclei	chr10	114708122	114899787
rs11196187	rs12258200	0.099	Adipose Nuclei	chr10	114708122	114899787
rs11196187	rs7907610	0.099	Adipose Nuclei	chr10	114708122	114899787
rs11196187	rs11196205	0.099	Adipose Nuclei	chr10	114708122	114899787
rs11196191	rs12266632	0.099	Adipose Nuclei	chr10	114708122	114899787
rs11196191	rs11196187	0.099	Adipose Nuclei	chr10	114708122	114899787
rs11196191	rs11196181	0.099	Adipose Nuclei	chr10	114708122	114899787
rs11196200	rs12266632	0.099	Adipose Nuclei	chr10	114708122	114899787
rs11196200	rs11196187	0.099	Adipose Nuclei	chr10	114708122	114899787
rs11196205	rs12266632	0.099	Adipose Nuclei	chr10	114708122	114899787
rs11196205	rs11196187	0.099	Adipose Nuclei	chr10	114708122	114899787
rs12258200	rs12266632	0.099	Adipose Nuclei	chr10	114708122	114899787
rs12258200	rs11196187	0.099	Adipose Nuclei	chr10	114708122	114899787
rs12258200	rs11196181	0.099	Adipose Nuclei	chr10	114708122	114899787
rs12266632	rs7904519	0.099	Adipose Nuclei	chr10	114708122	114899787
rs12266632	rs12258200	0.099	Adipose Nuclei	chr10	114708122	114899787
rs12266632	rs7907610	0.099	Adipose Nuclei	chr10	114708122	114899787
rs12266632	rs11196205	0.099	Adipose Nuclei	chr10	114708122	114899787
rs35801464	rs7904519	0.099	Adipose Nuclei	chr10	114708122	114899787
rs35801464	rs12258200	0.099	Adipose Nuclei	chr10	114708122	114899787
rs35801464	rs7907610	0.099	Adipose Nuclei	chr10	114708122	114899787
rs35801464	rs11196205	0.099	Adipose Nuclei	chr10	114708122	114899787
rs7896811	rs11196175	0.099	Adipose Nuclei	chr10	114708122	114899787
rs7904519	rs12266632	0.099	Adipose Nuclei	chr10	114708122	114899787
rs7904519	rs11196187	0.099	Adipose Nuclei	chr10	114708122	114899787
rs7904519	rs11196181	0.099	Adipose Nuclei	chr10	114708122	114899787
rs7907610	rs12266632	0.099	Adipose Nuclei	chr10	114708122	114899787
rs7907610	rs11196187	0.099	Adipose Nuclei	chr10	114708122	114899787
rs7907610	rs11196181	0.099	Adipose Nuclei	chr10	114708122	114899787
rs56299331	rs10885414	0.1	Adipose Nuclei	chr10	114708122	114899787
rs61872786	rs10885414	0.1	Adipose Nuclei	chr10	114708122	114899787
rs72826094	rs10885414	0.1	Adipose Nuclei	chr10	114708122	114899787
rs10885414	rs7903146	0.102	Adipose Nuclei	chr10	114708122	114899787
rs11196181	rs6585197	0.102	Adipose Nuclei	chr10	114708122	114899787
rs11196181	rs6585198	0.102	Adipose Nuclei	chr10	114708122	114899787
rs11196181	rs7901275	0.102	Adipose Nuclei	chr10	114708122	114899787
rs11196181	rs7917983	0.102	Adipose Nuclei	chr10	114708122	114899787
rs11196187	rs6585197	0.102	Adipose Nuclei	chr10	114708122	114899787
rs11196187	rs6585198	0.102	Adipose Nuclei	chr10	114708122	114899787
rs11196187	rs7901275	0.102	Adipose Nuclei	chr10	114708122	114899787
rs11196187	rs7917983	0.102	Adipose Nuclei	chr10	114708122	114899787
rs11196187	rs12359102	0.102	Adipose Nuclei	chr10	114708122	114899787
rs11196187	rs7100927	0.102	Adipose Nuclei	chr10	114708122	114899787
rs12266632	rs6585198	0.102	Adipose Nuclei	chr10	114708122	114899787
rs12266632	rs6585197	0.102	Adipose Nuclei	chr10	114708122	114899787
rs12266632	rs12359102	0.102	Adipose Nuclei	chr10	114708122	114899787
rs12266632	rs7100927	0.102	Adipose Nuclei	chr10	114708122	114899787
rs12266632	rs7901275	0.102	Adipose Nuclei	chr10	114708122	114899787
rs12266632	rs7917983	0.102	Adipose Nuclei	chr10	114708122	114899787
rs12359102	rs7896811	0.102	Adipose Nuclei	chr10	114708122	114899787
rs12359102	rs12266632	0.102	Adipose Nuclei	chr10	114708122	114899787
rs12359102	rs11196187	0.102	Adipose Nuclei	chr10	114708122	114899787
rs35801464	rs6585197	0.102	Adipose Nuclei	chr10	114708122	114899787
rs35801464	rs6585198	0.102	Adipose Nuclei	chr10	114708122	114899787
rs35801464	rs7901275	0.102	Adipose Nuclei	chr10	114708122	114899787
rs35801464	rs7917983	0.102	Adipose Nuclei	chr10	114708122	114899787
rs35801464	rs12359102	0.102	Adipose Nuclei	chr10	114708122	114899787
rs35801464	rs7100927	0.102	Adipose Nuclei	chr10	114708122	114899787
rs4073980	rs11196181	0.102	Adipose Nuclei	chr10	114708122	114899787
rs4073980	rs11196187	0.102	Adipose Nuclei	chr10	114708122	114899787
rs4073980	rs12266632	0.102	Adipose Nuclei	chr10	114708122	114899787
rs4074718	rs11196181	0.102	Adipose Nuclei	chr10	114708122	114899787
rs4074718	rs11196187	0.102	Adipose Nuclei	chr10	114708122	114899787
rs4074718	rs12266632	0.102	Adipose Nuclei	chr10	114708122	114899787
rs4074718	rs7896811	0.102	Adipose Nuclei	chr10	114708122	114899787
rs6585197	rs11196187	0.102	Adipose Nuclei	chr10	114708122	114899787
rs6585197	rs12266632	0.102	Adipose Nuclei	chr10	114708122	114899787
rs6585197	rs11196181	0.102	Adipose Nuclei	chr10	114708122	114899787
rs6585198	rs12266632	0.102	Adipose Nuclei	chr10	114708122	114899787
rs6585198	rs11196187	0.102	Adipose Nuclei	chr10	114708122	114899787
rs6585198	rs11196181	0.102	Adipose Nuclei	chr10	114708122	114899787
rs7100927	rs7896811	0.102	Adipose Nuclei	chr10	114708122	114899787
rs7100927	rs12266632	0.102	Adipose Nuclei	chr10	114708122	114899787
rs7100927	rs11196187	0.102	Adipose Nuclei	chr10	114708122	114899787
rs7896811	rs12359102	0.102	Adipose Nuclei	chr10	114708122	114899787
rs7896811	rs7100927	0.102	Adipose Nuclei	chr10	114708122	114899787
rs7901275	rs11196181	0.102	Adipose Nuclei	chr10	114708122	114899787
rs7901275	rs11196187	0.102	Adipose Nuclei	chr10	114708122	114899787
rs7901275	rs12266632	0.102	Adipose Nuclei	chr10	114708122	114899787
rs7903146	rs10885414	0.102	Adipose Nuclei	chr10	114708122	114899787
rs7917983	rs11196181	0.102	Adipose Nuclei	chr10	114708122	114899787
rs7917983	rs11196187	0.102	Adipose Nuclei	chr10	114708122	114899787
rs7917983	rs12266632	0.102	Adipose Nuclei	chr10	114708122	114899787
rs11196182	rs10885409	0.103	Adipose Nuclei	chr10	114708122	114899787
rs11196182	rs12265291	0.103	Adipose Nuclei	chr10	114708122	114899787
rs11196182	rs11196208	0.103	Adipose Nuclei	chr10	114708122	114899787
rs11196182	rs7077247	0.103	Adipose Nuclei	chr10	114708122	114899787
rs10128255	rs12255372	0.104	Adipose Nuclei	chr10	114708122	114899787
rs11196211	rs10128255	0.104	Adipose Nuclei	chr10	114708122	114899787
rs12255372	rs10128255	0.104	Adipose Nuclei	chr10	114708122	114899787
rs11196181	rs6585200	0.106	Adipose Nuclei	chr10	114708122	114899787
rs11196182	rs7901275	0.106	Adipose Nuclei	chr10	114708122	114899787
rs11196182	rs7917983	0.106	Adipose Nuclei	chr10	114708122	114899787
rs11196187	rs6585200	0.106	Adipose Nuclei	chr10	114708122	114899787
rs11196187	rs11196212	0.106	Adipose Nuclei	chr10	114708122	114899787
rs11196187	rs11196213	0.106	Adipose Nuclei	chr10	114708122	114899787
rs11196187	rs4917642	0.106	Adipose Nuclei	chr10	114708122	114899787
rs11196187	rs7085989	0.106	Adipose Nuclei	chr10	114708122	114899787
rs11196212	rs12266632	0.106	Adipose Nuclei	chr10	114708122	114899787
rs11196212	rs11196187	0.106	Adipose Nuclei	chr10	114708122	114899787
rs11196213	rs12266632	0.106	Adipose Nuclei	chr10	114708122	114899787
rs11196213	rs11196187	0.106	Adipose Nuclei	chr10	114708122	114899787
rs12266632	rs6585200	0.106	Adipose Nuclei	chr10	114708122	114899787
rs12266632	rs11196212	0.106	Adipose Nuclei	chr10	114708122	114899787
rs12266632	rs11196213	0.106	Adipose Nuclei	chr10	114708122	114899787
rs12266632	rs4917642	0.106	Adipose Nuclei	chr10	114708122	114899787
rs12266632	rs7085989	0.106	Adipose Nuclei	chr10	114708122	114899787
rs35801464	rs6585200	0.106	Adipose Nuclei	chr10	114708122	114899787
rs35801464	rs11196212	0.106	Adipose Nuclei	chr10	114708122	114899787
rs35801464	rs11196213	0.106	Adipose Nuclei	chr10	114708122	114899787
rs35801464	rs4917642	0.106	Adipose Nuclei	chr10	114708122	114899787
rs35801464	rs7085989	0.106	Adipose Nuclei	chr10	114708122	114899787
rs4917642	rs12266632	0.106	Adipose Nuclei	chr10	114708122	114899787
rs4917642	rs11196187	0.106	Adipose Nuclei	chr10	114708122	114899787
rs6585200	rs12266632	0.106	Adipose Nuclei	chr10	114708122	114899787
rs6585200	rs11196187	0.106	Adipose Nuclei	chr10	114708122	114899787
rs6585200	rs11196181	0.106	Adipose Nuclei	chr10	114708122	114899787
rs7085989	rs12266632	0.106	Adipose Nuclei	chr10	114708122	114899787
rs7085989	rs11196187	0.106	Adipose Nuclei	chr10	114708122	114899787
rs10787472	rs11196192	0.107	Adipose Nuclei	chr10	114708122	114899787
rs10787473	rs11196192	0.107	Adipose Nuclei	chr10	114708122	114899787
rs10885405	rs11196192	0.107	Adipose Nuclei	chr10	114708122	114899787
rs10885406	rs11196192	0.107	Adipose Nuclei	chr10	114708122	114899787
rs10885409	rs11196192	0.107	Adipose Nuclei	chr10	114708122	114899787
rs11196192	rs6585202	0.107	Adipose Nuclei	chr10	114708122	114899787
rs11196192	rs10787472	0.107	Adipose Nuclei	chr10	114708122	114899787
rs11196192	rs10885406	0.107	Adipose Nuclei	chr10	114708122	114899787
rs11196192	rs10885405	0.107	Adipose Nuclei	chr10	114708122	114899787
rs11196192	rs7924080	0.107	Adipose Nuclei	chr10	114708122	114899787
rs11196192	rs7077039	0.107	Adipose Nuclei	chr10	114708122	114899787
rs11196192	rs10885409	0.107	Adipose Nuclei	chr10	114708122	114899787
rs11196192	rs12265291	0.107	Adipose Nuclei	chr10	114708122	114899787
rs11196192	rs11196208	0.107	Adipose Nuclei	chr10	114708122	114899787
rs11196192	rs7077247	0.107	Adipose Nuclei	chr10	114708122	114899787
rs11196192	rs4918789	0.107	Adipose Nuclei	chr10	114708122	114899787
rs11196201	rs10885409	0.107	Adipose Nuclei	chr10	114708122	114899787
rs11196201	rs12265291	0.107	Adipose Nuclei	chr10	114708122	114899787
rs11196201	rs11196208	0.107	Adipose Nuclei	chr10	114708122	114899787
rs11196201	rs7077247	0.107	Adipose Nuclei	chr10	114708122	114899787
rs11196201	rs7077039	0.107	Adipose Nuclei	chr10	114708122	114899787
rs11196201	rs7924080	0.107	Adipose Nuclei	chr10	114708122	114899787
rs11196201	rs4918789	0.107	Adipose Nuclei	chr10	114708122	114899787
rs11196201	rs6585202	0.107	Adipose Nuclei	chr10	114708122	114899787
rs11196201	rs10787472	0.107	Adipose Nuclei	chr10	114708122	114899787
rs11196201	rs10885406	0.107	Adipose Nuclei	chr10	114708122	114899787
rs11196201	rs10885405	0.107	Adipose Nuclei	chr10	114708122	114899787
rs11196208	rs11196192	0.107	Adipose Nuclei	chr10	114708122	114899787
rs12258274	rs10787472	0.107	Adipose Nuclei	chr10	114708122	114899787
rs12258274	rs6585202	0.107	Adipose Nuclei	chr10	114708122	114899787
rs12258274	rs10885406	0.107	Adipose Nuclei	chr10	114708122	114899787
rs12258274	rs10885405	0.107	Adipose Nuclei	chr10	114708122	114899787
rs12258274	rs7924080	0.107	Adipose Nuclei	chr10	114708122	114899787
rs12258274	rs7077039	0.107	Adipose Nuclei	chr10	114708122	114899787
rs12258274	rs10885409	0.107	Adipose Nuclei	chr10	114708122	114899787
rs12258274	rs12265291	0.107	Adipose Nuclei	chr10	114708122	114899787
rs12258274	rs11196208	0.107	Adipose Nuclei	chr10	114708122	114899787
rs12258274	rs7077247	0.107	Adipose Nuclei	chr10	114708122	114899787
rs12258274	rs4918789	0.107	Adipose Nuclei	chr10	114708122	114899787
rs12265291	rs11196192	0.107	Adipose Nuclei	chr10	114708122	114899787
rs12718338	rs11196192	0.107	Adipose Nuclei	chr10	114708122	114899787
rs12762233	rs10885406	0.107	Adipose Nuclei	chr10	114708122	114899787
rs12762233	rs10885405	0.107	Adipose Nuclei	chr10	114708122	114899787
rs12762233	rs10787472	0.107	Adipose Nuclei	chr10	114708122	114899787
rs12762233	rs6585202	0.107	Adipose Nuclei	chr10	114708122	114899787
rs12762233	rs7924080	0.107	Adipose Nuclei	chr10	114708122	114899787
rs12762233	rs7077039	0.107	Adipose Nuclei	chr10	114708122	114899787
rs12762233	rs10885409	0.107	Adipose Nuclei	chr10	114708122	114899787
rs12762233	rs12265291	0.107	Adipose Nuclei	chr10	114708122	114899787
rs12762233	rs11196208	0.107	Adipose Nuclei	chr10	114708122	114899787
rs12762233	rs7077247	0.107	Adipose Nuclei	chr10	114708122	114899787
rs12762233	rs4918789	0.107	Adipose Nuclei	chr10	114708122	114899787
rs4077527	rs11196192	0.107	Adipose Nuclei	chr10	114708122	114899787
rs4918789	rs11196192	0.107	Adipose Nuclei	chr10	114708122	114899787
rs6585202	rs11196192	0.107	Adipose Nuclei	chr10	114708122	114899787
rs7077039	rs11196192	0.107	Adipose Nuclei	chr10	114708122	114899787
rs7077247	rs11196192	0.107	Adipose Nuclei	chr10	114708122	114899787
rs7924080	rs11196192	0.107	Adipose Nuclei	chr10	114708122	114899787
rs11196182	rs7904519	0.108	Adipose Nuclei	chr10	114708122	114899787
rs11196182	rs12258200	0.108	Adipose Nuclei	chr10	114708122	114899787
rs35519679	rs10128255	0.109	Adipose Nuclei	chr10	114708122	114899787
rs11196191	rs11196192	0.111	Adipose Nuclei	chr10	114708122	114899787
rs11196192	rs12258200	0.111	Adipose Nuclei	chr10	114708122	114899787
rs11196192	rs7907610	0.111	Adipose Nuclei	chr10	114708122	114899787
rs11196192	rs7904519	0.111	Adipose Nuclei	chr10	114708122	114899787
rs11196192	rs11196205	0.111	Adipose Nuclei	chr10	114708122	114899787
rs11196200	rs11196192	0.111	Adipose Nuclei	chr10	114708122	114899787
rs11196201	rs11196205	0.111	Adipose Nuclei	chr10	114708122	114899787
rs11196201	rs7907610	0.111	Adipose Nuclei	chr10	114708122	114899787
rs11196201	rs12258200	0.111	Adipose Nuclei	chr10	114708122	114899787
rs11196201	rs7904519	0.111	Adipose Nuclei	chr10	114708122	114899787
rs11196205	rs11196192	0.111	Adipose Nuclei	chr10	114708122	114899787
rs12258200	rs11196192	0.111	Adipose Nuclei	chr10	114708122	114899787
rs12258274	rs12258200	0.111	Adipose Nuclei	chr10	114708122	114899787
rs12258274	rs7907610	0.111	Adipose Nuclei	chr10	114708122	114899787
rs12258274	rs7904519	0.111	Adipose Nuclei	chr10	114708122	114899787
rs12258274	rs11196205	0.111	Adipose Nuclei	chr10	114708122	114899787
rs12762233	rs12258200	0.111	Adipose Nuclei	chr10	114708122	114899787
rs12762233	rs7904519	0.111	Adipose Nuclei	chr10	114708122	114899787
rs12762233	rs7907610	0.111	Adipose Nuclei	chr10	114708122	114899787
rs12762233	rs11196205	0.111	Adipose Nuclei	chr10	114708122	114899787
rs56087297	rs4918789	0.111	Adipose Nuclei	chr10	114708122	114899787
rs61872784	rs4918789	0.111	Adipose Nuclei	chr10	114708122	114899787
rs7904519	rs11196192	0.111	Adipose Nuclei	chr10	114708122	114899787
rs7907610	rs11196192	0.111	Adipose Nuclei	chr10	114708122	114899787
rs56087297	rs7901275	0.112	Adipose Nuclei	chr10	114708122	114899787
rs56087297	rs7917983	0.112	Adipose Nuclei	chr10	114708122	114899787
rs61872784	rs7901275	0.112	Adipose Nuclei	chr10	114708122	114899787
rs61872784	rs7917983	0.112	Adipose Nuclei	chr10	114708122	114899787
rs11196182	rs6585197	0.113	Adipose Nuclei	chr10	114708122	114899787
rs11196182	rs6585198	0.113	Adipose Nuclei	chr10	114708122	114899787
rs11196182	rs6585200	0.115	Adipose Nuclei	chr10	114708122	114899787
rs11196192	rs12359102	0.115	Adipose Nuclei	chr10	114708122	114899787
rs11196192	rs7100927	0.115	Adipose Nuclei	chr10	114708122	114899787
rs11196201	rs7100927	0.115	Adipose Nuclei	chr10	114708122	114899787
rs11196201	rs12359102	0.115	Adipose Nuclei	chr10	114708122	114899787
rs12258274	rs12359102	0.115	Adipose Nuclei	chr10	114708122	114899787
rs12258274	rs7100927	0.115	Adipose Nuclei	chr10	114708122	114899787
rs12359102	rs11196192	0.115	Adipose Nuclei	chr10	114708122	114899787
rs12762233	rs12359102	0.115	Adipose Nuclei	chr10	114708122	114899787
rs12762233	rs7100927	0.115	Adipose Nuclei	chr10	114708122	114899787
rs7100927	rs11196192	0.115	Adipose Nuclei	chr10	114708122	114899787
rs4575195	rs11196192	0.116	Adipose Nuclei	chr10	114708122	114899787
rs55899248	rs10128255	0.116	Adipose Nuclei	chr10	114708122	114899787
rs11196175	rs11196181	0.118	Adipose Nuclei	chr10	114708122	114899787
rs11196181	rs11196175	0.118	Adipose Nuclei	chr10	114708122	114899787
rs11196211	rs12245680	0.118	Adipose Nuclei	chr10	114708122	114899787
rs12245680	rs12255372	0.118	Adipose Nuclei	chr10	114708122	114899787
rs12255372	rs12245680	0.118	Adipose Nuclei	chr10	114708122	114899787
rs35011184	rs10128255	0.118	Adipose Nuclei	chr10	114708122	114899787
rs56087297	rs10885414	0.118	Adipose Nuclei	chr10	114708122	114899787
rs61872784	rs10885414	0.118	Adipose Nuclei	chr10	114708122	114899787
rs11196192	rs11196212	0.119	Adipose Nuclei	chr10	114708122	114899787
rs11196192	rs11196213	0.119	Adipose Nuclei	chr10	114708122	114899787
rs11196192	rs4917642	0.119	Adipose Nuclei	chr10	114708122	114899787
rs11196192	rs7085989	0.119	Adipose Nuclei	chr10	114708122	114899787
rs11196201	rs11196212	0.119	Adipose Nuclei	chr10	114708122	114899787
rs11196201	rs11196213	0.119	Adipose Nuclei	chr10	114708122	114899787
rs11196201	rs4917642	0.119	Adipose Nuclei	chr10	114708122	114899787
rs11196201	rs7085989	0.119	Adipose Nuclei	chr10	114708122	114899787
rs11196212	rs11196192	0.119	Adipose Nuclei	chr10	114708122	114899787
rs11196213	rs11196192	0.119	Adipose Nuclei	chr10	114708122	114899787
rs12258274	rs11196212	0.119	Adipose Nuclei	chr10	114708122	114899787
rs12258274	rs11196213	0.119	Adipose Nuclei	chr10	114708122	114899787
rs12258274	rs4917642	0.119	Adipose Nuclei	chr10	114708122	114899787
rs12258274	rs7085989	0.119	Adipose Nuclei	chr10	114708122	114899787
rs12762233	rs11196212	0.119	Adipose Nuclei	chr10	114708122	114899787
rs12762233	rs11196213	0.119	Adipose Nuclei	chr10	114708122	114899787
rs12762233	rs4917642	0.119	Adipose Nuclei	chr10	114708122	114899787
rs12762233	rs7085989	0.119	Adipose Nuclei	chr10	114708122	114899787
rs4917642	rs11196192	0.119	Adipose Nuclei	chr10	114708122	114899787
rs4918789	rs7901275	0.119	Adipose Nuclei	chr10	114708122	114899787
rs4918789	rs7917983	0.119	Adipose Nuclei	chr10	114708122	114899787
rs57225583	rs10885405	0.119	Adipose Nuclei	chr10	114708122	114899787
rs57225583	rs10885406	0.119	Adipose Nuclei	chr10	114708122	114899787
rs57225583	rs10787472	0.119	Adipose Nuclei	chr10	114708122	114899787
rs57225583	rs6585202	0.119	Adipose Nuclei	chr10	114708122	114899787
rs57225583	rs7924080	0.119	Adipose Nuclei	chr10	114708122	114899787
rs57225583	rs7077039	0.119	Adipose Nuclei	chr10	114708122	114899787
rs57225583	rs10885409	0.119	Adipose Nuclei	chr10	114708122	114899787
rs57225583	rs12265291	0.119	Adipose Nuclei	chr10	114708122	114899787
rs57225583	rs11196208	0.119	Adipose Nuclei	chr10	114708122	114899787
rs57225583	rs7077247	0.119	Adipose Nuclei	chr10	114708122	114899787
rs57225583	rs4918789	0.119	Adipose Nuclei	chr10	114708122	114899787
rs7085989	rs11196192	0.119	Adipose Nuclei	chr10	114708122	114899787
rs7901275	rs4918789	0.119	Adipose Nuclei	chr10	114708122	114899787
rs7917983	rs4918789	0.119	Adipose Nuclei	chr10	114708122	114899787
rs11196211	rs4918789	0.12	Adipose Nuclei	chr10	114708122	114899787
rs12255372	rs4918789	0.12	Adipose Nuclei	chr10	114708122	114899787
rs4918789	rs12255372	0.12	Adipose Nuclei	chr10	114708122	114899787
rs11196182	rs7079711	0.122	Adipose Nuclei	chr10	114708122	114899787
rs11196192	rs4132670	0.122	Adipose Nuclei	chr10	114708122	114899787
rs11196192	rs4506565	0.122	Adipose Nuclei	chr10	114708122	114899787
rs11196192	rs7901695	0.122	Adipose Nuclei	chr10	114708122	114899787
rs11196201	rs4132670	0.122	Adipose Nuclei	chr10	114708122	114899787
rs11196201	rs4506565	0.122	Adipose Nuclei	chr10	114708122	114899787
rs11196201	rs7901695	0.122	Adipose Nuclei	chr10	114708122	114899787
rs12258274	rs4132670	0.122	Adipose Nuclei	chr10	114708122	114899787
rs12258274	rs4506565	0.122	Adipose Nuclei	chr10	114708122	114899787
rs12258274	rs7901695	0.122	Adipose Nuclei	chr10	114708122	114899787
rs12762233	rs4132670	0.122	Adipose Nuclei	chr10	114708122	114899787
rs12762233	rs4506565	0.122	Adipose Nuclei	chr10	114708122	114899787
rs12762233	rs7901695	0.122	Adipose Nuclei	chr10	114708122	114899787
rs4132670	rs11196192	0.122	Adipose Nuclei	chr10	114708122	114899787
rs4506565	rs11196192	0.122	Adipose Nuclei	chr10	114708122	114899787
rs7901695	rs11196192	0.122	Adipose Nuclei	chr10	114708122	114899787
rs57225583	rs7904519	0.123	Adipose Nuclei	chr10	114708122	114899787
rs57225583	rs12258200	0.123	Adipose Nuclei	chr10	114708122	114899787
rs57225583	rs7907610	0.123	Adipose Nuclei	chr10	114708122	114899787
rs57225583	rs11196205	0.123	Adipose Nuclei	chr10	114708122	114899787
rs4575195	rs11196175	0.126	Adipose Nuclei	chr10	114708122	114899787
rs57225583	rs6585198	0.128	Adipose Nuclei	chr10	114708122	114899787
rs57225583	rs6585197	0.128	Adipose Nuclei	chr10	114708122	114899787
rs57225583	rs12359102	0.128	Adipose Nuclei	chr10	114708122	114899787
rs57225583	rs7100927	0.128	Adipose Nuclei	chr10	114708122	114899787
rs57225583	rs7901275	0.128	Adipose Nuclei	chr10	114708122	114899787
rs57225583	rs7917983	0.128	Adipose Nuclei	chr10	114708122	114899787
rs17747324	rs10128255	0.13	Adipose Nuclei	chr10	114708122	114899787
rs4267006	rs10128255	0.13	Adipose Nuclei	chr10	114708122	114899787
rs55853916	rs10128255	0.13	Adipose Nuclei	chr10	114708122	114899787
rs55972445	rs10128255	0.13	Adipose Nuclei	chr10	114708122	114899787
rs72826075	rs10128255	0.13	Adipose Nuclei	chr10	114708122	114899787
rs10128255	rs4918789	0.132	Adipose Nuclei	chr10	114708122	114899787
rs11196212	rs7901275	0.132	Adipose Nuclei	chr10	114708122	114899787
rs11196212	rs7917983	0.132	Adipose Nuclei	chr10	114708122	114899787
rs11196213	rs7901275	0.132	Adipose Nuclei	chr10	114708122	114899787
rs11196213	rs7917983	0.132	Adipose Nuclei	chr10	114708122	114899787
rs4917642	rs7901275	0.132	Adipose Nuclei	chr10	114708122	114899787
rs4917642	rs7917983	0.132	Adipose Nuclei	chr10	114708122	114899787
rs4918789	rs10128255	0.132	Adipose Nuclei	chr10	114708122	114899787
rs57225583	rs6585200	0.132	Adipose Nuclei	chr10	114708122	114899787
rs7085989	rs7901275	0.132	Adipose Nuclei	chr10	114708122	114899787
rs7085989	rs7917983	0.132	Adipose Nuclei	chr10	114708122	114899787
rs7901275	rs11196212	0.132	Adipose Nuclei	chr10	114708122	114899787
rs7901275	rs11196213	0.132	Adipose Nuclei	chr10	114708122	114899787
rs7901275	rs4917642	0.132	Adipose Nuclei	chr10	114708122	114899787
rs7901275	rs7085989	0.132	Adipose Nuclei	chr10	114708122	114899787
rs7917983	rs11196212	0.132	Adipose Nuclei	chr10	114708122	114899787
rs7917983	rs11196213	0.132	Adipose Nuclei	chr10	114708122	114899787
rs7917983	rs4917642	0.132	Adipose Nuclei	chr10	114708122	114899787
rs7917983	rs7085989	0.132	Adipose Nuclei	chr10	114708122	114899787
rs11196175	rs7901695	0.134	Adipose Nuclei	chr10	114708122	114899787
rs11196175	rs4506565	0.134	Adipose Nuclei	chr10	114708122	114899787
rs11196175	rs4132670	0.134	Adipose Nuclei	chr10	114708122	114899787
rs4132670	rs11196175	0.134	Adipose Nuclei	chr10	114708122	114899787
rs4506565	rs11196175	0.134	Adipose Nuclei	chr10	114708122	114899787
rs7901695	rs11196175	0.134	Adipose Nuclei	chr10	114708122	114899787
rs4575195	rs4918789	0.135	Adipose Nuclei	chr10	114708122	114899787
rs56087297	rs11196212	0.135	Adipose Nuclei	chr10	114708122	114899787
rs56087297	rs11196213	0.135	Adipose Nuclei	chr10	114708122	114899787
rs56087297	rs4917642	0.135	Adipose Nuclei	chr10	114708122	114899787
rs56087297	rs7085989	0.135	Adipose Nuclei	chr10	114708122	114899787
rs61872784	rs11196212	0.135	Adipose Nuclei	chr10	114708122	114899787
rs61872784	rs11196213	0.135	Adipose Nuclei	chr10	114708122	114899787
rs61872784	rs4917642	0.135	Adipose Nuclei	chr10	114708122	114899787
rs61872784	rs7085989	0.135	Adipose Nuclei	chr10	114708122	114899787
rs11196175	rs12255372	0.136	Adipose Nuclei	chr10	114708122	114899787
rs11196211	rs11196175	0.136	Adipose Nuclei	chr10	114708122	114899787
rs12255372	rs11196175	0.136	Adipose Nuclei	chr10	114708122	114899787
rs4575195	rs7901275	0.136	Adipose Nuclei	chr10	114708122	114899787
rs4575195	rs7917983	0.136	Adipose Nuclei	chr10	114708122	114899787
rs56087297	rs10128255	0.138	Adipose Nuclei	chr10	114708122	114899787
rs61872784	rs10128255	0.138	Adipose Nuclei	chr10	114708122	114899787
rs35936842	rs12266632	0.14	Adipose Nuclei	chr10	114708122	114899787
rs35936842	rs11196187	0.14	Adipose Nuclei	chr10	114708122	114899787
rs11196192	rs7903146	0.141	Adipose Nuclei	chr10	114708122	114899787
rs11196201	rs7903146	0.141	Adipose Nuclei	chr10	114708122	114899787
rs12258274	rs7903146	0.141	Adipose Nuclei	chr10	114708122	114899787
rs12762233	rs7903146	0.141	Adipose Nuclei	chr10	114708122	114899787
rs7903146	rs11196192	0.141	Adipose Nuclei	chr10	114708122	114899787
rs11196211	rs4073288	0.142	Adipose Nuclei	chr10	114708122	114899787
rs12255372	rs4073288	0.142	Adipose Nuclei	chr10	114708122	114899787
rs4073288	rs12255372	0.142	Adipose Nuclei	chr10	114708122	114899787
rs4918789	rs7074440	0.142	Adipose Nuclei	chr10	114708122	114899787
rs7074440	rs4918789	0.142	Adipose Nuclei	chr10	114708122	114899787
rs11196175	rs7901275	0.143	Adipose Nuclei	chr10	114708122	114899787
rs11196175	rs7917983	0.143	Adipose Nuclei	chr10	114708122	114899787
rs7074440	rs7901275	0.143	Adipose Nuclei	chr10	114708122	114899787
rs7074440	rs7917983	0.143	Adipose Nuclei	chr10	114708122	114899787
rs7901275	rs11196175	0.143	Adipose Nuclei	chr10	114708122	114899787
rs7901275	rs7074440	0.143	Adipose Nuclei	chr10	114708122	114899787
rs7917983	rs11196175	0.143	Adipose Nuclei	chr10	114708122	114899787
rs7917983	rs7074440	0.143	Adipose Nuclei	chr10	114708122	114899787
rs10787472	rs7896811	0.144	Adipose Nuclei	chr10	114708122	114899787
rs10787473	rs7896811	0.144	Adipose Nuclei	chr10	114708122	114899787
rs10885405	rs7896811	0.144	Adipose Nuclei	chr10	114708122	114899787
rs10885406	rs7896811	0.144	Adipose Nuclei	chr10	114708122	114899787
rs12245680	rs4918789	0.144	Adipose Nuclei	chr10	114708122	114899787
rs4918789	rs12245680	0.144	Adipose Nuclei	chr10	114708122	114899787
rs6585202	rs7896811	0.144	Adipose Nuclei	chr10	114708122	114899787
rs7077039	rs7896811	0.144	Adipose Nuclei	chr10	114708122	114899787
rs7896811	rs10885405	0.144	Adipose Nuclei	chr10	114708122	114899787
rs7896811	rs10885406	0.144	Adipose Nuclei	chr10	114708122	114899787
rs7896811	rs10787472	0.144	Adipose Nuclei	chr10	114708122	114899787
rs7896811	rs6585202	0.144	Adipose Nuclei	chr10	114708122	114899787
rs7896811	rs7924080	0.144	Adipose Nuclei	chr10	114708122	114899787
rs7896811	rs7077039	0.144	Adipose Nuclei	chr10	114708122	114899787
rs7924080	rs7896811	0.144	Adipose Nuclei	chr10	114708122	114899787
rs10885414	rs11196175	0.145	Adipose Nuclei	chr10	114708122	114899787
rs11196175	rs10885414	0.145	Adipose Nuclei	chr10	114708122	114899787
rs57225583	rs4073288	0.145	Adipose Nuclei	chr10	114708122	114899787
rs7079711	rs7896811	0.145	Adipose Nuclei	chr10	114708122	114899787
rs7896811	rs7079711	0.145	Adipose Nuclei	chr10	114708122	114899787
rs11196211	rs11196212	0.147	Adipose Nuclei	chr10	114708122	114899787
rs11196211	rs11196213	0.147	Adipose Nuclei	chr10	114708122	114899787
rs11196211	rs4917642	0.147	Adipose Nuclei	chr10	114708122	114899787
rs11196211	rs7085989	0.147	Adipose Nuclei	chr10	114708122	114899787
rs11196212	rs12255372	0.147	Adipose Nuclei	chr10	114708122	114899787
rs11196213	rs12255372	0.147	Adipose Nuclei	chr10	114708122	114899787
rs12255372	rs11196212	0.147	Adipose Nuclei	chr10	114708122	114899787
rs12255372	rs11196213	0.147	Adipose Nuclei	chr10	114708122	114899787
rs12255372	rs4917642	0.147	Adipose Nuclei	chr10	114708122	114899787
rs12255372	rs7085989	0.147	Adipose Nuclei	chr10	114708122	114899787
rs4917642	rs12255372	0.147	Adipose Nuclei	chr10	114708122	114899787
rs4918789	rs7903146	0.147	Adipose Nuclei	chr10	114708122	114899787
rs7085989	rs12255372	0.147	Adipose Nuclei	chr10	114708122	114899787
rs7903146	rs4918789	0.147	Adipose Nuclei	chr10	114708122	114899787
rs10885402	rs7896811	0.148	Adipose Nuclei	chr10	114708122	114899787
rs11196191	rs7896811	0.148	Adipose Nuclei	chr10	114708122	114899787
rs12258200	rs7896811	0.148	Adipose Nuclei	chr10	114708122	114899787
rs7896811	rs7904519	0.148	Adipose Nuclei	chr10	114708122	114899787
rs7896811	rs12258200	0.148	Adipose Nuclei	chr10	114708122	114899787
rs7896811	rs7907610	0.148	Adipose Nuclei	chr10	114708122	114899787
rs7904519	rs7896811	0.148	Adipose Nuclei	chr10	114708122	114899787
rs7907610	rs7896811	0.148	Adipose Nuclei	chr10	114708122	114899787
rs4132670	rs4918789	0.149	Adipose Nuclei	chr10	114708122	114899787
rs4506565	rs4918789	0.149	Adipose Nuclei	chr10	114708122	114899787
rs4918789	rs4132670	0.149	Adipose Nuclei	chr10	114708122	114899787
rs4918789	rs4506565	0.149	Adipose Nuclei	chr10	114708122	114899787
rs4918789	rs7901695	0.149	Adipose Nuclei	chr10	114708122	114899787
rs61872790	rs4073288	0.149	Adipose Nuclei	chr10	114708122	114899787
rs7901275	rs7903146	0.149	Adipose Nuclei	chr10	114708122	114899787
rs7901695	rs4918789	0.149	Adipose Nuclei	chr10	114708122	114899787
rs7903146	rs7901275	0.149	Adipose Nuclei	chr10	114708122	114899787
rs7903146	rs7917983	0.149	Adipose Nuclei	chr10	114708122	114899787
rs7917983	rs7903146	0.149	Adipose Nuclei	chr10	114708122	114899787
rs35936842	rs7896811	0.15	Adipose Nuclei	chr10	114708122	114899787
rs4073288	rs7901275	0.152	Adipose Nuclei	chr10	114708122	114899787
rs4073288	rs7917983	0.152	Adipose Nuclei	chr10	114708122	114899787
rs4132670	rs7901275	0.152	Adipose Nuclei	chr10	114708122	114899787
rs4132670	rs7917983	0.152	Adipose Nuclei	chr10	114708122	114899787
rs4506565	rs7901275	0.152	Adipose Nuclei	chr10	114708122	114899787
rs4506565	rs7917983	0.152	Adipose Nuclei	chr10	114708122	114899787
rs7901275	rs4073288	0.152	Adipose Nuclei	chr10	114708122	114899787
rs7901275	rs7901695	0.152	Adipose Nuclei	chr10	114708122	114899787
rs7901275	rs4506565	0.152	Adipose Nuclei	chr10	114708122	114899787
rs7901275	rs4132670	0.152	Adipose Nuclei	chr10	114708122	114899787
rs7901695	rs7901275	0.152	Adipose Nuclei	chr10	114708122	114899787
rs7901695	rs7917983	0.152	Adipose Nuclei	chr10	114708122	114899787
rs7917983	rs4073288	0.152	Adipose Nuclei	chr10	114708122	114899787
rs7917983	rs7901695	0.152	Adipose Nuclei	chr10	114708122	114899787
rs7917983	rs4506565	0.152	Adipose Nuclei	chr10	114708122	114899787
rs7917983	rs4132670	0.152	Adipose Nuclei	chr10	114708122	114899787
rs4073980	rs7896811	0.154	Adipose Nuclei	chr10	114708122	114899787
rs56087297	rs11196175	0.154	Adipose Nuclei	chr10	114708122	114899787
rs61872784	rs11196175	0.154	Adipose Nuclei	chr10	114708122	114899787
rs6585197	rs7896811	0.154	Adipose Nuclei	chr10	114708122	114899787
rs6585198	rs7896811	0.154	Adipose Nuclei	chr10	114708122	114899787
rs7896811	rs6585198	0.154	Adipose Nuclei	chr10	114708122	114899787
rs7896811	rs6585197	0.154	Adipose Nuclei	chr10	114708122	114899787
rs7896811	rs7901275	0.154	Adipose Nuclei	chr10	114708122	114899787
rs7896811	rs7917983	0.154	Adipose Nuclei	chr10	114708122	114899787
rs7901275	rs7896811	0.154	Adipose Nuclei	chr10	114708122	114899787
rs7917983	rs7896811	0.154	Adipose Nuclei	chr10	114708122	114899787
rs11196182	rs10885405	0.156	Adipose Nuclei	chr10	114708122	114899787
rs11196182	rs10885406	0.156	Adipose Nuclei	chr10	114708122	114899787
rs11196182	rs10787472	0.156	Adipose Nuclei	chr10	114708122	114899787
rs11196182	rs6585202	0.156	Adipose Nuclei	chr10	114708122	114899787
rs11196182	rs7924080	0.156	Adipose Nuclei	chr10	114708122	114899787
rs11196182	rs7077039	0.156	Adipose Nuclei	chr10	114708122	114899787
rs4575195	rs12266632	0.156	Adipose Nuclei	chr10	114708122	114899787
rs4575195	rs11196187	0.156	Adipose Nuclei	chr10	114708122	114899787
rs10128255	rs11196212	0.157	Adipose Nuclei	chr10	114708122	114899787
rs10128255	rs11196213	0.157	Adipose Nuclei	chr10	114708122	114899787
rs10128255	rs4917642	0.157	Adipose Nuclei	chr10	114708122	114899787
rs10128255	rs7085989	0.157	Adipose Nuclei	chr10	114708122	114899787
rs11196212	rs10128255	0.157	Adipose Nuclei	chr10	114708122	114899787
rs11196213	rs10128255	0.157	Adipose Nuclei	chr10	114708122	114899787
rs35936842	rs11196192	0.157	Adipose Nuclei	chr10	114708122	114899787
rs4917642	rs10128255	0.157	Adipose Nuclei	chr10	114708122	114899787
rs7085989	rs10128255	0.157	Adipose Nuclei	chr10	114708122	114899787
rs61872790	rs4132670	0.158	Adipose Nuclei	chr10	114708122	114899787
rs61872790	rs4506565	0.158	Adipose Nuclei	chr10	114708122	114899787
rs61872790	rs7901695	0.158	Adipose Nuclei	chr10	114708122	114899787
rs11196212	rs12245680	0.159	Adipose Nuclei	chr10	114708122	114899787
rs11196213	rs12245680	0.159	Adipose Nuclei	chr10	114708122	114899787
rs12245680	rs11196212	0.159	Adipose Nuclei	chr10	114708122	114899787
rs12245680	rs11196213	0.159	Adipose Nuclei	chr10	114708122	114899787
rs12245680	rs4917642	0.159	Adipose Nuclei	chr10	114708122	114899787
rs12245680	rs7085989	0.159	Adipose Nuclei	chr10	114708122	114899787
rs4917642	rs12245680	0.159	Adipose Nuclei	chr10	114708122	114899787
rs6585200	rs7896811	0.159	Adipose Nuclei	chr10	114708122	114899787
rs7085989	rs12245680	0.159	Adipose Nuclei	chr10	114708122	114899787
rs7896811	rs6585200	0.159	Adipose Nuclei	chr10	114708122	114899787
rs4073288	rs4918789	0.16	Adipose Nuclei	chr10	114708122	114899787
rs4918789	rs4073288	0.16	Adipose Nuclei	chr10	114708122	114899787
rs56087297	rs4073288	0.16	Adipose Nuclei	chr10	114708122	114899787
rs61872784	rs4073288	0.16	Adipose Nuclei	chr10	114708122	114899787
rs11196182	rs7907610	0.161	Adipose Nuclei	chr10	114708122	114899787
rs11196181	rs4073288	0.162	Adipose Nuclei	chr10	114708122	114899787
rs11196187	rs4506565	0.162	Adipose Nuclei	chr10	114708122	114899787
rs11196187	rs7901695	0.162	Adipose Nuclei	chr10	114708122	114899787
rs11196187	rs4132670	0.162	Adipose Nuclei	chr10	114708122	114899787
rs12266632	rs4132670	0.162	Adipose Nuclei	chr10	114708122	114899787
rs12266632	rs4506565	0.162	Adipose Nuclei	chr10	114708122	114899787
rs12266632	rs7901695	0.162	Adipose Nuclei	chr10	114708122	114899787
rs35801464	rs4506565	0.162	Adipose Nuclei	chr10	114708122	114899787
rs35801464	rs7901695	0.162	Adipose Nuclei	chr10	114708122	114899787
rs35801464	rs4132670	0.162	Adipose Nuclei	chr10	114708122	114899787
rs4073288	rs11196181	0.162	Adipose Nuclei	chr10	114708122	114899787
rs4132670	rs12266632	0.162	Adipose Nuclei	chr10	114708122	114899787
rs4132670	rs11196187	0.162	Adipose Nuclei	chr10	114708122	114899787
rs4506565	rs11196187	0.162	Adipose Nuclei	chr10	114708122	114899787
rs4506565	rs12266632	0.162	Adipose Nuclei	chr10	114708122	114899787
rs7901695	rs11196187	0.162	Adipose Nuclei	chr10	114708122	114899787
rs7901695	rs12266632	0.162	Adipose Nuclei	chr10	114708122	114899787
rs4575195	rs11196212	0.169	Adipose Nuclei	chr10	114708122	114899787
rs4575195	rs11196213	0.169	Adipose Nuclei	chr10	114708122	114899787
rs4575195	rs4917642	0.169	Adipose Nuclei	chr10	114708122	114899787
rs4575195	rs7085989	0.169	Adipose Nuclei	chr10	114708122	114899787
rs35519679	rs12245680	0.173	Adipose Nuclei	chr10	114708122	114899787
rs11196175	rs11196212	0.174	Adipose Nuclei	chr10	114708122	114899787
rs11196175	rs11196213	0.174	Adipose Nuclei	chr10	114708122	114899787
rs11196175	rs4917642	0.174	Adipose Nuclei	chr10	114708122	114899787
rs11196175	rs7085989	0.174	Adipose Nuclei	chr10	114708122	114899787
rs11196212	rs7074440	0.174	Adipose Nuclei	chr10	114708122	114899787
rs11196212	rs11196175	0.174	Adipose Nuclei	chr10	114708122	114899787
rs11196213	rs7074440	0.174	Adipose Nuclei	chr10	114708122	114899787
rs11196213	rs11196175	0.174	Adipose Nuclei	chr10	114708122	114899787
rs4917642	rs7074440	0.174	Adipose Nuclei	chr10	114708122	114899787
rs4917642	rs11196175	0.174	Adipose Nuclei	chr10	114708122	114899787
rs7074440	rs11196212	0.174	Adipose Nuclei	chr10	114708122	114899787
rs7074440	rs11196213	0.174	Adipose Nuclei	chr10	114708122	114899787
rs7074440	rs4917642	0.174	Adipose Nuclei	chr10	114708122	114899787
rs7074440	rs7085989	0.174	Adipose Nuclei	chr10	114708122	114899787
rs7085989	rs7074440	0.174	Adipose Nuclei	chr10	114708122	114899787
rs7085989	rs11196175	0.174	Adipose Nuclei	chr10	114708122	114899787
rs11196175	rs4918789	0.176	Adipose Nuclei	chr10	114708122	114899787
rs4918789	rs11196175	0.176	Adipose Nuclei	chr10	114708122	114899787
rs11196212	rs7903146	0.179	Adipose Nuclei	chr10	114708122	114899787
rs11196213	rs7903146	0.179	Adipose Nuclei	chr10	114708122	114899787
rs4917642	rs7903146	0.179	Adipose Nuclei	chr10	114708122	114899787
rs61872790	rs11196175	0.179	Adipose Nuclei	chr10	114708122	114899787
rs7085989	rs7903146	0.179	Adipose Nuclei	chr10	114708122	114899787
rs7903146	rs11196212	0.179	Adipose Nuclei	chr10	114708122	114899787
rs7903146	rs11196213	0.179	Adipose Nuclei	chr10	114708122	114899787
rs7903146	rs4917642	0.179	Adipose Nuclei	chr10	114708122	114899787
rs7903146	rs7085989	0.179	Adipose Nuclei	chr10	114708122	114899787
rs11196187	rs7903146	0.182	Adipose Nuclei	chr10	114708122	114899787
rs11196187	rs7074440	0.182	Adipose Nuclei	chr10	114708122	114899787
rs12266632	rs7903146	0.182	Adipose Nuclei	chr10	114708122	114899787
rs12266632	rs7074440	0.182	Adipose Nuclei	chr10	114708122	114899787
rs35801464	rs7903146	0.182	Adipose Nuclei	chr10	114708122	114899787
rs35801464	rs7074440	0.182	Adipose Nuclei	chr10	114708122	114899787
rs4073288	rs7896811	0.182	Adipose Nuclei	chr10	114708122	114899787
rs7074440	rs12266632	0.182	Adipose Nuclei	chr10	114708122	114899787
rs7074440	rs11196187	0.182	Adipose Nuclei	chr10	114708122	114899787
rs7896811	rs4073288	0.182	Adipose Nuclei	chr10	114708122	114899787
rs7903146	rs11196187	0.182	Adipose Nuclei	chr10	114708122	114899787
rs7903146	rs12266632	0.182	Adipose Nuclei	chr10	114708122	114899787
rs10128255	rs7074440	0.183	Adipose Nuclei	chr10	114708122	114899787
rs7074440	rs10128255	0.183	Adipose Nuclei	chr10	114708122	114899787
rs11196175	rs7903146	0.185	Adipose Nuclei	chr10	114708122	114899787
rs11196175	rs7074440	0.185	Adipose Nuclei	chr10	114708122	114899787
rs11196212	rs4132670	0.185	Adipose Nuclei	chr10	114708122	114899787
rs11196212	rs4506565	0.185	Adipose Nuclei	chr10	114708122	114899787
rs11196212	rs7901695	0.185	Adipose Nuclei	chr10	114708122	114899787
rs11196213	rs4132670	0.185	Adipose Nuclei	chr10	114708122	114899787
rs11196213	rs4506565	0.185	Adipose Nuclei	chr10	114708122	114899787
rs11196213	rs7901695	0.185	Adipose Nuclei	chr10	114708122	114899787
rs4132670	rs11196212	0.185	Adipose Nuclei	chr10	114708122	114899787
rs4132670	rs11196213	0.185	Adipose Nuclei	chr10	114708122	114899787
rs4132670	rs4917642	0.185	Adipose Nuclei	chr10	114708122	114899787
rs4132670	rs7085989	0.185	Adipose Nuclei	chr10	114708122	114899787
rs4506565	rs11196212	0.185	Adipose Nuclei	chr10	114708122	114899787
rs4506565	rs11196213	0.185	Adipose Nuclei	chr10	114708122	114899787
rs4506565	rs4917642	0.185	Adipose Nuclei	chr10	114708122	114899787
rs4506565	rs7085989	0.185	Adipose Nuclei	chr10	114708122	114899787
rs4917642	rs4132670	0.185	Adipose Nuclei	chr10	114708122	114899787
rs4917642	rs4506565	0.185	Adipose Nuclei	chr10	114708122	114899787
rs4917642	rs7901695	0.185	Adipose Nuclei	chr10	114708122	114899787
rs7074440	rs11196175	0.185	Adipose Nuclei	chr10	114708122	114899787
rs7085989	rs4132670	0.185	Adipose Nuclei	chr10	114708122	114899787
rs7085989	rs4506565	0.185	Adipose Nuclei	chr10	114708122	114899787
rs7085989	rs7901695	0.185	Adipose Nuclei	chr10	114708122	114899787
rs7901695	rs11196212	0.185	Adipose Nuclei	chr10	114708122	114899787
rs7901695	rs11196213	0.185	Adipose Nuclei	chr10	114708122	114899787
rs7901695	rs4917642	0.185	Adipose Nuclei	chr10	114708122	114899787
rs7901695	rs7085989	0.185	Adipose Nuclei	chr10	114708122	114899787
rs7903146	rs11196175	0.185	Adipose Nuclei	chr10	114708122	114899787
rs61872790	rs7074440	0.187	Adipose Nuclei	chr10	114708122	114899787
rs61872790	rs7903146	0.187	Adipose Nuclei	chr10	114708122	114899787
rs4575195	rs4073288	0.192	Adipose Nuclei	chr10	114708122	114899787
rs11196212	rs4073288	0.195	Adipose Nuclei	chr10	114708122	114899787
rs11196213	rs4073288	0.195	Adipose Nuclei	chr10	114708122	114899787
rs4073288	rs11196212	0.195	Adipose Nuclei	chr10	114708122	114899787
rs4073288	rs11196213	0.195	Adipose Nuclei	chr10	114708122	114899787
rs4073288	rs4917642	0.195	Adipose Nuclei	chr10	114708122	114899787
rs4073288	rs7085989	0.195	Adipose Nuclei	chr10	114708122	114899787
rs4917642	rs4073288	0.195	Adipose Nuclei	chr10	114708122	114899787
rs61872790	rs4918789	0.195	Adipose Nuclei	chr10	114708122	114899787
rs7085989	rs4073288	0.195	Adipose Nuclei	chr10	114708122	114899787
rs11196182	rs4073288	0.201	Adipose Nuclei	chr10	114708122	114899787
rs11196192	rs7074440	0.204	Adipose Nuclei	chr10	114708122	114899787
rs11196201	rs7074440	0.204	Adipose Nuclei	chr10	114708122	114899787
rs12258274	rs7074440	0.204	Adipose Nuclei	chr10	114708122	114899787
rs12762233	rs7074440	0.204	Adipose Nuclei	chr10	114708122	114899787
rs7074440	rs11196192	0.204	Adipose Nuclei	chr10	114708122	114899787
rs4073288	rs7901695	0.205	Adipose Nuclei	chr10	114708122	114899787
rs4073288	rs4506565	0.205	Adipose Nuclei	chr10	114708122	114899787
rs4073288	rs4132670	0.205	Adipose Nuclei	chr10	114708122	114899787
rs4132670	rs4073288	0.205	Adipose Nuclei	chr10	114708122	114899787
rs4506565	rs4073288	0.205	Adipose Nuclei	chr10	114708122	114899787
rs7901695	rs4073288	0.205	Adipose Nuclei	chr10	114708122	114899787
rs35936842	rs12255372	0.212	Adipose Nuclei	chr10	114708122	114899787
rs11196187	rs12255372	0.214	Adipose Nuclei	chr10	114708122	114899787
rs11196211	rs12266632	0.214	Adipose Nuclei	chr10	114708122	114899787
rs11196211	rs11196187	0.214	Adipose Nuclei	chr10	114708122	114899787
rs12255372	rs12266632	0.214	Adipose Nuclei	chr10	114708122	114899787
rs12255372	rs11196187	0.214	Adipose Nuclei	chr10	114708122	114899787
rs12266632	rs12255372	0.214	Adipose Nuclei	chr10	114708122	114899787
rs35801464	rs12255372	0.214	Adipose Nuclei	chr10	114708122	114899787
rs35519679	rs7907610	0.216	Adipose Nuclei	chr10	114708122	114899787
rs61872790	rs11196213	0.216	Adipose Nuclei	chr10	114708122	114899787
rs61872790	rs11196212	0.216	Adipose Nuclei	chr10	114708122	114899787
rs61872790	rs4917642	0.216	Adipose Nuclei	chr10	114708122	114899787
rs61872790	rs7085989	0.216	Adipose Nuclei	chr10	114708122	114899787
rs56299331	rs7907610	0.22	Adipose Nuclei	chr10	114708122	114899787
rs61872786	rs7907610	0.22	Adipose Nuclei	chr10	114708122	114899787
rs72826094	rs7907610	0.22	Adipose Nuclei	chr10	114708122	114899787
rs56087297	rs12266632	0.223	Adipose Nuclei	chr10	114708122	114899787
rs56087297	rs11196187	0.223	Adipose Nuclei	chr10	114708122	114899787
rs61872784	rs12266632	0.223	Adipose Nuclei	chr10	114708122	114899787
rs61872784	rs11196187	0.223	Adipose Nuclei	chr10	114708122	114899787
rs35519679	rs6585198	0.227	Adipose Nuclei	chr10	114708122	114899787
rs35519679	rs6585197	0.227	Adipose Nuclei	chr10	114708122	114899787
rs4575195	rs10128255	0.23	Adipose Nuclei	chr10	114708122	114899787
rs61872790	rs12255372	0.232	Adipose Nuclei	chr10	114708122	114899787
rs35519679	rs6585200	0.238	Adipose Nuclei	chr10	114708122	114899787
rs10128255	rs7903146	0.239	Adipose Nuclei	chr10	114708122	114899787
rs7903146	rs10128255	0.239	Adipose Nuclei	chr10	114708122	114899787
rs11196192	rs12255372	0.24	Adipose Nuclei	chr10	114708122	114899787
rs11196201	rs12255372	0.24	Adipose Nuclei	chr10	114708122	114899787
rs11196211	rs11196192	0.24	Adipose Nuclei	chr10	114708122	114899787
rs12255372	rs11196192	0.24	Adipose Nuclei	chr10	114708122	114899787
rs12258274	rs12255372	0.24	Adipose Nuclei	chr10	114708122	114899787
rs12762233	rs12255372	0.24	Adipose Nuclei	chr10	114708122	114899787
rs35936842	rs7901275	0.246	Adipose Nuclei	chr10	114708122	114899787
rs35936842	rs7917983	0.246	Adipose Nuclei	chr10	114708122	114899787
rs35936842	rs11196175	0.247	Adipose Nuclei	chr10	114708122	114899787
rs10885409	rs7901275	0.249	Adipose Nuclei	chr10	114708122	114899787
rs10885409	rs7917983	0.249	Adipose Nuclei	chr10	114708122	114899787
rs11196208	rs7901275	0.249	Adipose Nuclei	chr10	114708122	114899787
rs11196208	rs7917983	0.249	Adipose Nuclei	chr10	114708122	114899787
rs12265291	rs7901275	0.249	Adipose Nuclei	chr10	114708122	114899787
rs12265291	rs7917983	0.249	Adipose Nuclei	chr10	114708122	114899787
rs12718338	rs7901275	0.249	Adipose Nuclei	chr10	114708122	114899787
rs12718338	rs7917983	0.249	Adipose Nuclei	chr10	114708122	114899787
rs4077527	rs7901275	0.249	Adipose Nuclei	chr10	114708122	114899787
rs4077527	rs7917983	0.249	Adipose Nuclei	chr10	114708122	114899787
rs7077247	rs7901275	0.249	Adipose Nuclei	chr10	114708122	114899787
rs7077247	rs7917983	0.249	Adipose Nuclei	chr10	114708122	114899787
rs7901275	rs10885409	0.249	Adipose Nuclei	chr10	114708122	114899787
rs7901275	rs12265291	0.249	Adipose Nuclei	chr10	114708122	114899787
rs7901275	rs11196208	0.249	Adipose Nuclei	chr10	114708122	114899787
rs7901275	rs7077247	0.249	Adipose Nuclei	chr10	114708122	114899787
rs7917983	rs10885409	0.249	Adipose Nuclei	chr10	114708122	114899787
rs7917983	rs12265291	0.249	Adipose Nuclei	chr10	114708122	114899787
rs7917983	rs11196208	0.249	Adipose Nuclei	chr10	114708122	114899787
rs7917983	rs7077247	0.249	Adipose Nuclei	chr10	114708122	114899787
rs10885409	rs11196175	0.25	Adipose Nuclei	chr10	114708122	114899787
rs11196175	rs10885409	0.25	Adipose Nuclei	chr10	114708122	114899787
rs11196175	rs12265291	0.25	Adipose Nuclei	chr10	114708122	114899787
rs11196175	rs11196208	0.25	Adipose Nuclei	chr10	114708122	114899787
rs11196175	rs7077247	0.25	Adipose Nuclei	chr10	114708122	114899787
rs11196208	rs11196175	0.25	Adipose Nuclei	chr10	114708122	114899787
rs12265291	rs11196175	0.25	Adipose Nuclei	chr10	114708122	114899787
rs12718338	rs11196175	0.25	Adipose Nuclei	chr10	114708122	114899787
rs4077527	rs11196175	0.25	Adipose Nuclei	chr10	114708122	114899787
rs56087297	rs11196192	0.25	Adipose Nuclei	chr10	114708122	114899787
rs61872784	rs11196192	0.25	Adipose Nuclei	chr10	114708122	114899787
rs7077247	rs11196175	0.25	Adipose Nuclei	chr10	114708122	114899787
rs35519679	rs4918789	0.252	Adipose Nuclei	chr10	114708122	114899787
rs35519679	rs7077247	0.252	Adipose Nuclei	chr10	114708122	114899787
rs35519679	rs11196208	0.252	Adipose Nuclei	chr10	114708122	114899787
rs35519679	rs12265291	0.252	Adipose Nuclei	chr10	114708122	114899787
rs35519679	rs10885409	0.252	Adipose Nuclei	chr10	114708122	114899787
rs35519679	rs7077039	0.252	Adipose Nuclei	chr10	114708122	114899787
rs35519679	rs7924080	0.252	Adipose Nuclei	chr10	114708122	114899787
rs35519679	rs6585202	0.252	Adipose Nuclei	chr10	114708122	114899787
rs35519679	rs10787472	0.252	Adipose Nuclei	chr10	114708122	114899787
rs35519679	rs10885406	0.252	Adipose Nuclei	chr10	114708122	114899787
rs35519679	rs10885405	0.252	Adipose Nuclei	chr10	114708122	114899787
rs55899248	rs11196175	0.262	Adipose Nuclei	chr10	114708122	114899787
rs35519679	rs11196205	0.263	Adipose Nuclei	chr10	114708122	114899787
rs35519679	rs12258200	0.263	Adipose Nuclei	chr10	114708122	114899787
rs35519679	rs7904519	0.263	Adipose Nuclei	chr10	114708122	114899787
rs55899248	rs7907610	0.265	Adipose Nuclei	chr10	114708122	114899787
rs56299331	rs7077039	0.265	Adipose Nuclei	chr10	114708122	114899787
rs56299331	rs7924080	0.265	Adipose Nuclei	chr10	114708122	114899787
rs56299331	rs6585202	0.265	Adipose Nuclei	chr10	114708122	114899787
rs56299331	rs10787472	0.265	Adipose Nuclei	chr10	114708122	114899787
rs56299331	rs10885406	0.265	Adipose Nuclei	chr10	114708122	114899787
rs56299331	rs10885405	0.265	Adipose Nuclei	chr10	114708122	114899787
rs56299331	rs10885409	0.265	Adipose Nuclei	chr10	114708122	114899787
rs56299331	rs12265291	0.265	Adipose Nuclei	chr10	114708122	114899787
rs56299331	rs11196208	0.265	Adipose Nuclei	chr10	114708122	114899787
rs56299331	rs7077247	0.265	Adipose Nuclei	chr10	114708122	114899787
rs61872786	rs10885409	0.265	Adipose Nuclei	chr10	114708122	114899787
rs61872786	rs12265291	0.265	Adipose Nuclei	chr10	114708122	114899787
rs61872786	rs11196208	0.265	Adipose Nuclei	chr10	114708122	114899787
rs61872786	rs7077247	0.265	Adipose Nuclei	chr10	114708122	114899787
rs61872786	rs7077039	0.265	Adipose Nuclei	chr10	114708122	114899787
rs61872786	rs7924080	0.265	Adipose Nuclei	chr10	114708122	114899787
rs61872786	rs6585202	0.265	Adipose Nuclei	chr10	114708122	114899787
rs61872786	rs10787472	0.265	Adipose Nuclei	chr10	114708122	114899787
rs61872786	rs10885406	0.265	Adipose Nuclei	chr10	114708122	114899787
rs61872786	rs10885405	0.265	Adipose Nuclei	chr10	114708122	114899787
rs72826094	rs10885409	0.265	Adipose Nuclei	chr10	114708122	114899787
rs72826094	rs12265291	0.265	Adipose Nuclei	chr10	114708122	114899787
rs72826094	rs11196208	0.265	Adipose Nuclei	chr10	114708122	114899787
rs72826094	rs7077247	0.265	Adipose Nuclei	chr10	114708122	114899787
rs72826094	rs7077039	0.265	Adipose Nuclei	chr10	114708122	114899787
rs72826094	rs7924080	0.265	Adipose Nuclei	chr10	114708122	114899787
rs72826094	rs6585202	0.265	Adipose Nuclei	chr10	114708122	114899787
rs72826094	rs10787472	0.265	Adipose Nuclei	chr10	114708122	114899787
rs72826094	rs10885406	0.265	Adipose Nuclei	chr10	114708122	114899787
rs72826094	rs10885405	0.265	Adipose Nuclei	chr10	114708122	114899787
rs11196175	rs11196205	0.266	Adipose Nuclei	chr10	114708122	114899787
rs11196200	rs11196175	0.266	Adipose Nuclei	chr10	114708122	114899787
rs11196205	rs11196175	0.266	Adipose Nuclei	chr10	114708122	114899787
rs35519679	rs12266632	0.266	Adipose Nuclei	chr10	114708122	114899787
rs35519679	rs11196187	0.266	Adipose Nuclei	chr10	114708122	114899787
rs4073288	rs7903146	0.268	Adipose Nuclei	chr10	114708122	114899787
rs4073288	rs7074440	0.268	Adipose Nuclei	chr10	114708122	114899787
rs7074440	rs4073288	0.268	Adipose Nuclei	chr10	114708122	114899787
rs7903146	rs4073288	0.268	Adipose Nuclei	chr10	114708122	114899787
rs11196175	rs7907610	0.269	Adipose Nuclei	chr10	114708122	114899787
rs7907610	rs11196175	0.269	Adipose Nuclei	chr10	114708122	114899787
rs11196200	rs7901275	0.272	Adipose Nuclei	chr10	114708122	114899787
rs11196200	rs7917983	0.272	Adipose Nuclei	chr10	114708122	114899787
rs11196205	rs7901275	0.272	Adipose Nuclei	chr10	114708122	114899787
rs11196205	rs7917983	0.272	Adipose Nuclei	chr10	114708122	114899787
rs7901275	rs11196205	0.272	Adipose Nuclei	chr10	114708122	114899787
rs7917983	rs11196205	0.272	Adipose Nuclei	chr10	114708122	114899787
rs10128255	rs7901695	0.273	Adipose Nuclei	chr10	114708122	114899787
rs10128255	rs4506565	0.273	Adipose Nuclei	chr10	114708122	114899787
rs10128255	rs4132670	0.273	Adipose Nuclei	chr10	114708122	114899787
rs4132670	rs10128255	0.273	Adipose Nuclei	chr10	114708122	114899787
rs4506565	rs10128255	0.273	Adipose Nuclei	chr10	114708122	114899787
rs7901695	rs10128255	0.273	Adipose Nuclei	chr10	114708122	114899787
rs35936842	rs4132670	0.274	Adipose Nuclei	chr10	114708122	114899787
rs35936842	rs4506565	0.274	Adipose Nuclei	chr10	114708122	114899787
rs35936842	rs7901695	0.274	Adipose Nuclei	chr10	114708122	114899787
rs56299331	rs12258200	0.274	Adipose Nuclei	chr10	114708122	114899787
rs56299331	rs7904519	0.274	Adipose Nuclei	chr10	114708122	114899787
rs56299331	rs11196205	0.274	Adipose Nuclei	chr10	114708122	114899787
rs61872786	rs11196205	0.274	Adipose Nuclei	chr10	114708122	114899787
rs61872786	rs12258200	0.274	Adipose Nuclei	chr10	114708122	114899787
rs61872786	rs7904519	0.274	Adipose Nuclei	chr10	114708122	114899787
rs72826094	rs11196205	0.274	Adipose Nuclei	chr10	114708122	114899787
rs72826094	rs12258200	0.274	Adipose Nuclei	chr10	114708122	114899787
rs72826094	rs7904519	0.274	Adipose Nuclei	chr10	114708122	114899787
rs35519679	rs7100927	0.275	Adipose Nuclei	chr10	114708122	114899787
rs35519679	rs12359102	0.275	Adipose Nuclei	chr10	114708122	114899787
rs10128255	rs4073288	0.276	Adipose Nuclei	chr10	114708122	114899787
rs4073288	rs10128255	0.276	Adipose Nuclei	chr10	114708122	114899787
rs35936842	rs4073288	0.278	Adipose Nuclei	chr10	114708122	114899787
rs35011184	rs7907610	0.279	Adipose Nuclei	chr10	114708122	114899787
rs11196175	rs12359102	0.281	Adipose Nuclei	chr10	114708122	114899787
rs11196175	rs7100927	0.281	Adipose Nuclei	chr10	114708122	114899787
rs12359102	rs11196175	0.281	Adipose Nuclei	chr10	114708122	114899787
rs7100927	rs11196175	0.281	Adipose Nuclei	chr10	114708122	114899787
rs35936842	rs10128255	0.282	Adipose Nuclei	chr10	114708122	114899787
rs35011184	rs11196175	0.283	Adipose Nuclei	chr10	114708122	114899787
rs56299331	rs12359102	0.284	Adipose Nuclei	chr10	114708122	114899787
rs56299331	rs7100927	0.284	Adipose Nuclei	chr10	114708122	114899787
rs56299331	rs6585198	0.284	Adipose Nuclei	chr10	114708122	114899787
rs56299331	rs6585197	0.284	Adipose Nuclei	chr10	114708122	114899787
rs61872786	rs7100927	0.284	Adipose Nuclei	chr10	114708122	114899787
rs61872786	rs12359102	0.284	Adipose Nuclei	chr10	114708122	114899787
rs61872786	rs6585198	0.284	Adipose Nuclei	chr10	114708122	114899787
rs61872786	rs6585197	0.284	Adipose Nuclei	chr10	114708122	114899787
rs72826094	rs7100927	0.284	Adipose Nuclei	chr10	114708122	114899787
rs72826094	rs12359102	0.284	Adipose Nuclei	chr10	114708122	114899787
rs72826094	rs6585198	0.284	Adipose Nuclei	chr10	114708122	114899787
rs72826094	rs6585197	0.284	Adipose Nuclei	chr10	114708122	114899787
rs4073980	rs11196175	0.285	Adipose Nuclei	chr10	114708122	114899787
rs35519679	rs11196212	0.287	Adipose Nuclei	chr10	114708122	114899787
rs35519679	rs11196213	0.287	Adipose Nuclei	chr10	114708122	114899787
rs35519679	rs4917642	0.287	Adipose Nuclei	chr10	114708122	114899787
rs35519679	rs7085989	0.287	Adipose Nuclei	chr10	114708122	114899787
rs11196181	rs7079711	0.293	Adipose Nuclei	chr10	114708122	114899787
rs7079711	rs11196181	0.293	Adipose Nuclei	chr10	114708122	114899787
rs10787472	rs7901275	0.294	Adipose Nuclei	chr10	114708122	114899787
rs10787472	rs7917983	0.294	Adipose Nuclei	chr10	114708122	114899787
rs10787473	rs7901275	0.294	Adipose Nuclei	chr10	114708122	114899787
rs10787473	rs7917983	0.294	Adipose Nuclei	chr10	114708122	114899787
rs10885405	rs7901275	0.294	Adipose Nuclei	chr10	114708122	114899787
rs10885405	rs7917983	0.294	Adipose Nuclei	chr10	114708122	114899787
rs10885406	rs7901275	0.294	Adipose Nuclei	chr10	114708122	114899787
rs10885406	rs7917983	0.294	Adipose Nuclei	chr10	114708122	114899787
rs56299331	rs6585200	0.294	Adipose Nuclei	chr10	114708122	114899787
rs61872786	rs6585200	0.294	Adipose Nuclei	chr10	114708122	114899787
rs6585202	rs7901275	0.294	Adipose Nuclei	chr10	114708122	114899787
rs6585202	rs7917983	0.294	Adipose Nuclei	chr10	114708122	114899787
rs7077039	rs7901275	0.294	Adipose Nuclei	chr10	114708122	114899787
rs7077039	rs7917983	0.294	Adipose Nuclei	chr10	114708122	114899787
rs72826094	rs6585200	0.294	Adipose Nuclei	chr10	114708122	114899787
rs7901275	rs10885405	0.294	Adipose Nuclei	chr10	114708122	114899787
rs7901275	rs10885406	0.294	Adipose Nuclei	chr10	114708122	114899787
rs7901275	rs10787472	0.294	Adipose Nuclei	chr10	114708122	114899787
rs7901275	rs6585202	0.294	Adipose Nuclei	chr10	114708122	114899787
rs7901275	rs7924080	0.294	Adipose Nuclei	chr10	114708122	114899787
rs7901275	rs7077039	0.294	Adipose Nuclei	chr10	114708122	114899787
rs7917983	rs10885405	0.294	Adipose Nuclei	chr10	114708122	114899787
rs7917983	rs10885406	0.294	Adipose Nuclei	chr10	114708122	114899787
rs7917983	rs10787472	0.294	Adipose Nuclei	chr10	114708122	114899787
rs7917983	rs6585202	0.294	Adipose Nuclei	chr10	114708122	114899787
rs7917983	rs7924080	0.294	Adipose Nuclei	chr10	114708122	114899787
rs7917983	rs7077039	0.294	Adipose Nuclei	chr10	114708122	114899787
rs7924080	rs7901275	0.294	Adipose Nuclei	chr10	114708122	114899787
rs7924080	rs7917983	0.294	Adipose Nuclei	chr10	114708122	114899787
rs12359102	rs7901275	0.295	Adipose Nuclei	chr10	114708122	114899787
rs12359102	rs7917983	0.295	Adipose Nuclei	chr10	114708122	114899787
rs4074718	rs7901275	0.295	Adipose Nuclei	chr10	114708122	114899787
rs4074718	rs7917983	0.295	Adipose Nuclei	chr10	114708122	114899787
rs7100927	rs7901275	0.295	Adipose Nuclei	chr10	114708122	114899787
rs7100927	rs7917983	0.295	Adipose Nuclei	chr10	114708122	114899787
rs7901275	rs12359102	0.295	Adipose Nuclei	chr10	114708122	114899787
rs7901275	rs7100927	0.295	Adipose Nuclei	chr10	114708122	114899787
rs7917983	rs12359102	0.295	Adipose Nuclei	chr10	114708122	114899787
rs7917983	rs7100927	0.295	Adipose Nuclei	chr10	114708122	114899787
rs17747324	rs7907610	0.296	Adipose Nuclei	chr10	114708122	114899787
rs4267006	rs7907610	0.296	Adipose Nuclei	chr10	114708122	114899787
rs55853916	rs7907610	0.296	Adipose Nuclei	chr10	114708122	114899787
rs55972445	rs7907610	0.296	Adipose Nuclei	chr10	114708122	114899787
rs72826075	rs7907610	0.296	Adipose Nuclei	chr10	114708122	114899787
rs10128255	rs11196175	0.297	Adipose Nuclei	chr10	114708122	114899787
rs11196175	rs10128255	0.297	Adipose Nuclei	chr10	114708122	114899787
rs56299331	rs11196175	0.298	Adipose Nuclei	chr10	114708122	114899787
rs61872786	rs11196175	0.298	Adipose Nuclei	chr10	114708122	114899787
rs72826094	rs11196175	0.298	Adipose Nuclei	chr10	114708122	114899787
rs35519679	rs11196192	0.299	Adipose Nuclei	chr10	114708122	114899787
rs10787472	rs11196175	0.302	Adipose Nuclei	chr10	114708122	114899787
rs10787473	rs11196175	0.302	Adipose Nuclei	chr10	114708122	114899787
rs10885405	rs11196175	0.302	Adipose Nuclei	chr10	114708122	114899787
rs10885406	rs11196175	0.302	Adipose Nuclei	chr10	114708122	114899787
rs11196175	rs10885405	0.302	Adipose Nuclei	chr10	114708122	114899787
rs11196175	rs10885406	0.302	Adipose Nuclei	chr10	114708122	114899787
rs11196175	rs10787472	0.302	Adipose Nuclei	chr10	114708122	114899787
rs11196175	rs6585202	0.302	Adipose Nuclei	chr10	114708122	114899787
rs11196175	rs7924080	0.302	Adipose Nuclei	chr10	114708122	114899787
rs11196175	rs7077039	0.302	Adipose Nuclei	chr10	114708122	114899787
rs6585202	rs11196175	0.302	Adipose Nuclei	chr10	114708122	114899787
rs7077039	rs11196175	0.302	Adipose Nuclei	chr10	114708122	114899787
rs7924080	rs11196175	0.302	Adipose Nuclei	chr10	114708122	114899787
rs10128255	rs7901275	0.303	Adipose Nuclei	chr10	114708122	114899787
rs10128255	rs7917983	0.303	Adipose Nuclei	chr10	114708122	114899787
rs7901275	rs10128255	0.303	Adipose Nuclei	chr10	114708122	114899787
rs7917983	rs10128255	0.303	Adipose Nuclei	chr10	114708122	114899787
rs55899248	rs10885405	0.311	Adipose Nuclei	chr10	114708122	114899787
rs55899248	rs10885406	0.311	Adipose Nuclei	chr10	114708122	114899787
rs55899248	rs10787472	0.311	Adipose Nuclei	chr10	114708122	114899787
rs55899248	rs6585202	0.311	Adipose Nuclei	chr10	114708122	114899787
rs55899248	rs7924080	0.311	Adipose Nuclei	chr10	114708122	114899787
rs55899248	rs7077039	0.311	Adipose Nuclei	chr10	114708122	114899787
rs55899248	rs10885409	0.311	Adipose Nuclei	chr10	114708122	114899787
rs55899248	rs12265291	0.311	Adipose Nuclei	chr10	114708122	114899787
rs55899248	rs11196208	0.311	Adipose Nuclei	chr10	114708122	114899787
rs55899248	rs7077247	0.311	Adipose Nuclei	chr10	114708122	114899787
rs4073980	rs12255372	0.312	Adipose Nuclei	chr10	114708122	114899787
rs17747324	rs11196175	0.313	Adipose Nuclei	chr10	114708122	114899787
rs4073980	rs4918789	0.313	Adipose Nuclei	chr10	114708122	114899787
rs4074718	rs4918789	0.313	Adipose Nuclei	chr10	114708122	114899787
rs4267006	rs11196175	0.313	Adipose Nuclei	chr10	114708122	114899787
rs55853916	rs11196175	0.313	Adipose Nuclei	chr10	114708122	114899787
rs55972445	rs11196175	0.313	Adipose Nuclei	chr10	114708122	114899787
rs72826075	rs11196175	0.313	Adipose Nuclei	chr10	114708122	114899787
rs10885402	rs11196175	0.318	Adipose Nuclei	chr10	114708122	114899787
rs10885402	rs7901275	0.318	Adipose Nuclei	chr10	114708122	114899787
rs10885402	rs7917983	0.318	Adipose Nuclei	chr10	114708122	114899787
rs11196175	rs7904519	0.318	Adipose Nuclei	chr10	114708122	114899787
rs11196175	rs12258200	0.318	Adipose Nuclei	chr10	114708122	114899787
rs11196191	rs11196175	0.318	Adipose Nuclei	chr10	114708122	114899787
rs11196191	rs7901275	0.318	Adipose Nuclei	chr10	114708122	114899787
rs11196191	rs7917983	0.318	Adipose Nuclei	chr10	114708122	114899787
rs12258200	rs11196175	0.318	Adipose Nuclei	chr10	114708122	114899787
rs12258200	rs7901275	0.318	Adipose Nuclei	chr10	114708122	114899787
rs12258200	rs7917983	0.318	Adipose Nuclei	chr10	114708122	114899787
rs7901275	rs7904519	0.318	Adipose Nuclei	chr10	114708122	114899787
rs7901275	rs12258200	0.318	Adipose Nuclei	chr10	114708122	114899787
rs7901275	rs7907610	0.318	Adipose Nuclei	chr10	114708122	114899787
rs7904519	rs11196175	0.318	Adipose Nuclei	chr10	114708122	114899787
rs7904519	rs7901275	0.318	Adipose Nuclei	chr10	114708122	114899787
rs7904519	rs7917983	0.318	Adipose Nuclei	chr10	114708122	114899787
rs7907610	rs7901275	0.318	Adipose Nuclei	chr10	114708122	114899787
rs7907610	rs7917983	0.318	Adipose Nuclei	chr10	114708122	114899787
rs7917983	rs7904519	0.318	Adipose Nuclei	chr10	114708122	114899787
rs7917983	rs12258200	0.318	Adipose Nuclei	chr10	114708122	114899787
rs7917983	rs7907610	0.318	Adipose Nuclei	chr10	114708122	114899787
rs55899248	rs7904519	0.322	Adipose Nuclei	chr10	114708122	114899787
rs55899248	rs12258200	0.322	Adipose Nuclei	chr10	114708122	114899787
rs55899248	rs11196205	0.322	Adipose Nuclei	chr10	114708122	114899787
rs35011184	rs10885405	0.327	Adipose Nuclei	chr10	114708122	114899787
rs35011184	rs10885406	0.327	Adipose Nuclei	chr10	114708122	114899787
rs35011184	rs10787472	0.327	Adipose Nuclei	chr10	114708122	114899787
rs35011184	rs6585202	0.327	Adipose Nuclei	chr10	114708122	114899787
rs35011184	rs7924080	0.327	Adipose Nuclei	chr10	114708122	114899787
rs35011184	rs7077039	0.327	Adipose Nuclei	chr10	114708122	114899787
rs35011184	rs10885409	0.327	Adipose Nuclei	chr10	114708122	114899787
rs35011184	rs12265291	0.327	Adipose Nuclei	chr10	114708122	114899787
rs35011184	rs11196208	0.327	Adipose Nuclei	chr10	114708122	114899787
rs35011184	rs7077247	0.327	Adipose Nuclei	chr10	114708122	114899787
rs4073980	rs11196212	0.333	Adipose Nuclei	chr10	114708122	114899787
rs4073980	rs11196213	0.333	Adipose Nuclei	chr10	114708122	114899787
rs4073980	rs4917642	0.333	Adipose Nuclei	chr10	114708122	114899787
rs4073980	rs7085989	0.333	Adipose Nuclei	chr10	114708122	114899787
rs4074718	rs11196212	0.333	Adipose Nuclei	chr10	114708122	114899787
rs4074718	rs11196213	0.333	Adipose Nuclei	chr10	114708122	114899787
rs4074718	rs4917642	0.333	Adipose Nuclei	chr10	114708122	114899787
rs4074718	rs7085989	0.333	Adipose Nuclei	chr10	114708122	114899787
rs55899248	rs6585198	0.333	Adipose Nuclei	chr10	114708122	114899787
rs55899248	rs6585197	0.333	Adipose Nuclei	chr10	114708122	114899787
rs55899248	rs12359102	0.333	Adipose Nuclei	chr10	114708122	114899787
rs55899248	rs7100927	0.333	Adipose Nuclei	chr10	114708122	114899787
rs10885402	rs4918789	0.334	Adipose Nuclei	chr10	114708122	114899787
rs11196175	rs6585197	0.334	Adipose Nuclei	chr10	114708122	114899787
rs11196175	rs6585198	0.334	Adipose Nuclei	chr10	114708122	114899787
rs4074718	rs11196175	0.334	Adipose Nuclei	chr10	114708122	114899787
rs4918789	rs7907610	0.334	Adipose Nuclei	chr10	114708122	114899787
rs4918789	rs6585200	0.334	Adipose Nuclei	chr10	114708122	114899787
rs6585197	rs11196175	0.334	Adipose Nuclei	chr10	114708122	114899787
rs6585198	rs11196175	0.334	Adipose Nuclei	chr10	114708122	114899787
rs6585200	rs4918789	0.334	Adipose Nuclei	chr10	114708122	114899787
rs7907610	rs4918789	0.334	Adipose Nuclei	chr10	114708122	114899787
rs35011184	rs7904519	0.338	Adipose Nuclei	chr10	114708122	114899787
rs35011184	rs12258200	0.338	Adipose Nuclei	chr10	114708122	114899787
rs35011184	rs11196205	0.338	Adipose Nuclei	chr10	114708122	114899787
rs55899248	rs12255372	0.34	Adipose Nuclei	chr10	114708122	114899787
rs17747324	rs10885405	0.343	Adipose Nuclei	chr10	114708122	114899787
rs17747324	rs10885406	0.343	Adipose Nuclei	chr10	114708122	114899787
rs17747324	rs10787472	0.343	Adipose Nuclei	chr10	114708122	114899787
rs17747324	rs6585202	0.343	Adipose Nuclei	chr10	114708122	114899787
rs17747324	rs7924080	0.343	Adipose Nuclei	chr10	114708122	114899787
rs17747324	rs7077039	0.343	Adipose Nuclei	chr10	114708122	114899787
rs17747324	rs10885409	0.343	Adipose Nuclei	chr10	114708122	114899787
rs17747324	rs12265291	0.343	Adipose Nuclei	chr10	114708122	114899787
rs17747324	rs11196208	0.343	Adipose Nuclei	chr10	114708122	114899787
rs17747324	rs7077247	0.343	Adipose Nuclei	chr10	114708122	114899787
rs4073980	rs7901275	0.343	Adipose Nuclei	chr10	114708122	114899787
rs4073980	rs7917983	0.343	Adipose Nuclei	chr10	114708122	114899787
rs4267006	rs10885405	0.343	Adipose Nuclei	chr10	114708122	114899787
rs4267006	rs10885406	0.343	Adipose Nuclei	chr10	114708122	114899787
rs4267006	rs10787472	0.343	Adipose Nuclei	chr10	114708122	114899787
rs4267006	rs6585202	0.343	Adipose Nuclei	chr10	114708122	114899787
rs4267006	rs7924080	0.343	Adipose Nuclei	chr10	114708122	114899787
rs4267006	rs7077039	0.343	Adipose Nuclei	chr10	114708122	114899787
rs4267006	rs10885409	0.343	Adipose Nuclei	chr10	114708122	114899787
rs4267006	rs12265291	0.343	Adipose Nuclei	chr10	114708122	114899787
rs4267006	rs11196208	0.343	Adipose Nuclei	chr10	114708122	114899787
rs4267006	rs7077247	0.343	Adipose Nuclei	chr10	114708122	114899787
rs55853916	rs10787472	0.343	Adipose Nuclei	chr10	114708122	114899787
rs55853916	rs6585202	0.343	Adipose Nuclei	chr10	114708122	114899787
rs55853916	rs10885406	0.343	Adipose Nuclei	chr10	114708122	114899787
rs55853916	rs10885405	0.343	Adipose Nuclei	chr10	114708122	114899787
rs55853916	rs7924080	0.343	Adipose Nuclei	chr10	114708122	114899787
rs55853916	rs7077039	0.343	Adipose Nuclei	chr10	114708122	114899787
rs55853916	rs10885409	0.343	Adipose Nuclei	chr10	114708122	114899787
rs55853916	rs12265291	0.343	Adipose Nuclei	chr10	114708122	114899787
rs55853916	rs11196208	0.343	Adipose Nuclei	chr10	114708122	114899787
rs55853916	rs7077247	0.343	Adipose Nuclei	chr10	114708122	114899787
rs55972445	rs6585202	0.343	Adipose Nuclei	chr10	114708122	114899787
rs55972445	rs10787472	0.343	Adipose Nuclei	chr10	114708122	114899787
rs55972445	rs7924080	0.343	Adipose Nuclei	chr10	114708122	114899787
rs55972445	rs10885406	0.343	Adipose Nuclei	chr10	114708122	114899787
rs55972445	rs10885405	0.343	Adipose Nuclei	chr10	114708122	114899787
rs55972445	rs7077039	0.343	Adipose Nuclei	chr10	114708122	114899787
rs55972445	rs10885409	0.343	Adipose Nuclei	chr10	114708122	114899787
rs55972445	rs12265291	0.343	Adipose Nuclei	chr10	114708122	114899787
rs55972445	rs11196208	0.343	Adipose Nuclei	chr10	114708122	114899787
rs55972445	rs7077247	0.343	Adipose Nuclei	chr10	114708122	114899787
rs6585197	rs7901275	0.343	Adipose Nuclei	chr10	114708122	114899787
rs6585197	rs7917983	0.343	Adipose Nuclei	chr10	114708122	114899787
rs6585198	rs7901275	0.343	Adipose Nuclei	chr10	114708122	114899787
rs6585198	rs7917983	0.343	Adipose Nuclei	chr10	114708122	114899787
rs72826075	rs10885405	0.343	Adipose Nuclei	chr10	114708122	114899787
rs72826075	rs10885406	0.343	Adipose Nuclei	chr10	114708122	114899787
rs72826075	rs10787472	0.343	Adipose Nuclei	chr10	114708122	114899787
rs72826075	rs6585202	0.343	Adipose Nuclei	chr10	114708122	114899787
rs72826075	rs7924080	0.343	Adipose Nuclei	chr10	114708122	114899787
rs72826075	rs7077039	0.343	Adipose Nuclei	chr10	114708122	114899787
rs72826075	rs10885409	0.343	Adipose Nuclei	chr10	114708122	114899787
rs72826075	rs12265291	0.343	Adipose Nuclei	chr10	114708122	114899787
rs72826075	rs11196208	0.343	Adipose Nuclei	chr10	114708122	114899787
rs72826075	rs7077247	0.343	Adipose Nuclei	chr10	114708122	114899787
rs7901275	rs6585197	0.343	Adipose Nuclei	chr10	114708122	114899787
rs7901275	rs6585198	0.343	Adipose Nuclei	chr10	114708122	114899787
rs7917983	rs6585197	0.343	Adipose Nuclei	chr10	114708122	114899787
rs7917983	rs6585198	0.343	Adipose Nuclei	chr10	114708122	114899787
rs35936842	rs7074440	0.344	Adipose Nuclei	chr10	114708122	114899787
rs55899248	rs6585200	0.344	Adipose Nuclei	chr10	114708122	114899787
rs35936842	rs7903146	0.347	Adipose Nuclei	chr10	114708122	114899787
rs11196175	rs6585200	0.349	Adipose Nuclei	chr10	114708122	114899787
rs6585200	rs11196175	0.349	Adipose Nuclei	chr10	114708122	114899787
rs10885402	rs12255372	0.35	Adipose Nuclei	chr10	114708122	114899787
rs11196211	rs7907610	0.35	Adipose Nuclei	chr10	114708122	114899787
rs12255372	rs7907610	0.35	Adipose Nuclei	chr10	114708122	114899787
rs35011184	rs6585197	0.35	Adipose Nuclei	chr10	114708122	114899787
rs35011184	rs6585198	0.35	Adipose Nuclei	chr10	114708122	114899787
rs35011184	rs12359102	0.35	Adipose Nuclei	chr10	114708122	114899787
rs35011184	rs7100927	0.35	Adipose Nuclei	chr10	114708122	114899787
rs7907610	rs12255372	0.35	Adipose Nuclei	chr10	114708122	114899787
rs11196212	rs6585200	0.353	Adipose Nuclei	chr10	114708122	114899787
rs11196213	rs6585200	0.353	Adipose Nuclei	chr10	114708122	114899787
rs4917642	rs6585200	0.353	Adipose Nuclei	chr10	114708122	114899787
rs6585200	rs11196212	0.353	Adipose Nuclei	chr10	114708122	114899787
rs6585200	rs11196213	0.353	Adipose Nuclei	chr10	114708122	114899787
rs6585200	rs4917642	0.353	Adipose Nuclei	chr10	114708122	114899787
rs6585200	rs7085989	0.353	Adipose Nuclei	chr10	114708122	114899787
rs7085989	rs6585200	0.353	Adipose Nuclei	chr10	114708122	114899787
rs17747324	rs7904519	0.355	Adipose Nuclei	chr10	114708122	114899787
rs17747324	rs12258200	0.355	Adipose Nuclei	chr10	114708122	114899787
rs17747324	rs11196205	0.355	Adipose Nuclei	chr10	114708122	114899787
rs4267006	rs7904519	0.355	Adipose Nuclei	chr10	114708122	114899787
rs4267006	rs12258200	0.355	Adipose Nuclei	chr10	114708122	114899787
rs4267006	rs11196205	0.355	Adipose Nuclei	chr10	114708122	114899787
rs55853916	rs12258200	0.355	Adipose Nuclei	chr10	114708122	114899787
rs55853916	rs7904519	0.355	Adipose Nuclei	chr10	114708122	114899787
rs55853916	rs11196205	0.355	Adipose Nuclei	chr10	114708122	114899787
rs55972445	rs12258200	0.355	Adipose Nuclei	chr10	114708122	114899787
rs55972445	rs7904519	0.355	Adipose Nuclei	chr10	114708122	114899787
rs55972445	rs11196205	0.355	Adipose Nuclei	chr10	114708122	114899787
rs72826075	rs7904519	0.355	Adipose Nuclei	chr10	114708122	114899787
rs72826075	rs12258200	0.355	Adipose Nuclei	chr10	114708122	114899787
rs72826075	rs11196205	0.355	Adipose Nuclei	chr10	114708122	114899787
rs10787472	rs4918789	0.356	Adipose Nuclei	chr10	114708122	114899787
rs10787473	rs4918789	0.356	Adipose Nuclei	chr10	114708122	114899787
rs10885402	rs11196212	0.356	Adipose Nuclei	chr10	114708122	114899787
rs10885402	rs11196213	0.356	Adipose Nuclei	chr10	114708122	114899787
rs10885402	rs4917642	0.356	Adipose Nuclei	chr10	114708122	114899787
rs10885402	rs7085989	0.356	Adipose Nuclei	chr10	114708122	114899787
rs10885405	rs4918789	0.356	Adipose Nuclei	chr10	114708122	114899787
rs10885406	rs4918789	0.356	Adipose Nuclei	chr10	114708122	114899787
rs11196212	rs7907610	0.356	Adipose Nuclei	chr10	114708122	114899787
rs11196213	rs7907610	0.356	Adipose Nuclei	chr10	114708122	114899787
rs4917642	rs7907610	0.356	Adipose Nuclei	chr10	114708122	114899787
rs4918789	rs7077039	0.356	Adipose Nuclei	chr10	114708122	114899787
rs4918789	rs7924080	0.356	Adipose Nuclei	chr10	114708122	114899787
rs4918789	rs6585202	0.356	Adipose Nuclei	chr10	114708122	114899787
rs4918789	rs10787472	0.356	Adipose Nuclei	chr10	114708122	114899787
rs4918789	rs10885406	0.356	Adipose Nuclei	chr10	114708122	114899787
rs4918789	rs10885405	0.356	Adipose Nuclei	chr10	114708122	114899787
rs6585202	rs4918789	0.356	Adipose Nuclei	chr10	114708122	114899787
rs7077039	rs4918789	0.356	Adipose Nuclei	chr10	114708122	114899787
rs7085989	rs7907610	0.356	Adipose Nuclei	chr10	114708122	114899787
rs7907610	rs11196212	0.356	Adipose Nuclei	chr10	114708122	114899787
rs7907610	rs11196213	0.356	Adipose Nuclei	chr10	114708122	114899787
rs7907610	rs4917642	0.356	Adipose Nuclei	chr10	114708122	114899787
rs7907610	rs7085989	0.356	Adipose Nuclei	chr10	114708122	114899787
rs7924080	rs4918789	0.356	Adipose Nuclei	chr10	114708122	114899787
rs4918789	rs6585198	0.358	Adipose Nuclei	chr10	114708122	114899787
rs4918789	rs6585197	0.358	Adipose Nuclei	chr10	114708122	114899787
rs6585197	rs4918789	0.358	Adipose Nuclei	chr10	114708122	114899787
rs6585198	rs4918789	0.358	Adipose Nuclei	chr10	114708122	114899787
rs11196187	rs12245680	0.361	Adipose Nuclei	chr10	114708122	114899787
rs12245680	rs12266632	0.361	Adipose Nuclei	chr10	114708122	114899787
rs12245680	rs11196187	0.361	Adipose Nuclei	chr10	114708122	114899787
rs12266632	rs12245680	0.361	Adipose Nuclei	chr10	114708122	114899787
rs35801464	rs12245680	0.361	Adipose Nuclei	chr10	114708122	114899787
rs35011184	rs6585200	0.362	Adipose Nuclei	chr10	114708122	114899787
rs11196211	rs6585198	0.364	Adipose Nuclei	chr10	114708122	114899787
rs11196211	rs6585197	0.364	Adipose Nuclei	chr10	114708122	114899787
rs12255372	rs6585198	0.364	Adipose Nuclei	chr10	114708122	114899787
rs12255372	rs6585197	0.364	Adipose Nuclei	chr10	114708122	114899787
rs4074718	rs12255372	0.364	Adipose Nuclei	chr10	114708122	114899787
rs6585197	rs12255372	0.364	Adipose Nuclei	chr10	114708122	114899787
rs6585198	rs12255372	0.364	Adipose Nuclei	chr10	114708122	114899787
rs6585200	rs7901275	0.365	Adipose Nuclei	chr10	114708122	114899787
rs6585200	rs7917983	0.365	Adipose Nuclei	chr10	114708122	114899787
rs7901275	rs6585200	0.365	Adipose Nuclei	chr10	114708122	114899787
rs7917983	rs6585200	0.365	Adipose Nuclei	chr10	114708122	114899787
rs17747324	rs6585197	0.367	Adipose Nuclei	chr10	114708122	114899787
rs17747324	rs6585198	0.367	Adipose Nuclei	chr10	114708122	114899787
rs17747324	rs12359102	0.367	Adipose Nuclei	chr10	114708122	114899787
rs17747324	rs7100927	0.367	Adipose Nuclei	chr10	114708122	114899787
rs35011184	rs12255372	0.367	Adipose Nuclei	chr10	114708122	114899787
rs4267006	rs6585197	0.367	Adipose Nuclei	chr10	114708122	114899787
rs4267006	rs6585198	0.367	Adipose Nuclei	chr10	114708122	114899787
rs4267006	rs12359102	0.367	Adipose Nuclei	chr10	114708122	114899787
rs4267006	rs7100927	0.367	Adipose Nuclei	chr10	114708122	114899787
rs55853916	rs12359102	0.367	Adipose Nuclei	chr10	114708122	114899787
rs55853916	rs7100927	0.367	Adipose Nuclei	chr10	114708122	114899787
rs55853916	rs6585198	0.367	Adipose Nuclei	chr10	114708122	114899787
rs55853916	rs6585197	0.367	Adipose Nuclei	chr10	114708122	114899787
rs55972445	rs12359102	0.367	Adipose Nuclei	chr10	114708122	114899787
rs55972445	rs7100927	0.367	Adipose Nuclei	chr10	114708122	114899787
rs55972445	rs6585198	0.367	Adipose Nuclei	chr10	114708122	114899787
rs55972445	rs6585197	0.367	Adipose Nuclei	chr10	114708122	114899787
rs72826075	rs6585197	0.367	Adipose Nuclei	chr10	114708122	114899787
rs72826075	rs6585198	0.367	Adipose Nuclei	chr10	114708122	114899787
rs72826075	rs12359102	0.367	Adipose Nuclei	chr10	114708122	114899787
rs72826075	rs7100927	0.367	Adipose Nuclei	chr10	114708122	114899787
rs10128255	rs11196205	0.371	Adipose Nuclei	chr10	114708122	114899787
rs11196205	rs10128255	0.371	Adipose Nuclei	chr10	114708122	114899787
rs11196211	rs6585200	0.378	Adipose Nuclei	chr10	114708122	114899787
rs12255372	rs6585200	0.378	Adipose Nuclei	chr10	114708122	114899787
rs6585200	rs12255372	0.378	Adipose Nuclei	chr10	114708122	114899787
rs11196212	rs6585198	0.38	Adipose Nuclei	chr10	114708122	114899787
rs11196212	rs6585197	0.38	Adipose Nuclei	chr10	114708122	114899787
rs11196213	rs6585198	0.38	Adipose Nuclei	chr10	114708122	114899787
rs11196213	rs6585197	0.38	Adipose Nuclei	chr10	114708122	114899787
rs17747324	rs6585200	0.38	Adipose Nuclei	chr10	114708122	114899787
rs4267006	rs6585200	0.38	Adipose Nuclei	chr10	114708122	114899787
rs4917642	rs6585198	0.38	Adipose Nuclei	chr10	114708122	114899787
rs4917642	rs6585197	0.38	Adipose Nuclei	chr10	114708122	114899787
rs55853916	rs6585200	0.38	Adipose Nuclei	chr10	114708122	114899787
rs55972445	rs6585200	0.38	Adipose Nuclei	chr10	114708122	114899787
rs6585197	rs11196212	0.38	Adipose Nuclei	chr10	114708122	114899787
rs6585197	rs11196213	0.38	Adipose Nuclei	chr10	114708122	114899787
rs6585197	rs4917642	0.38	Adipose Nuclei	chr10	114708122	114899787
rs6585197	rs7085989	0.38	Adipose Nuclei	chr10	114708122	114899787
rs6585198	rs11196212	0.38	Adipose Nuclei	chr10	114708122	114899787
rs6585198	rs11196213	0.38	Adipose Nuclei	chr10	114708122	114899787
rs6585198	rs4917642	0.38	Adipose Nuclei	chr10	114708122	114899787
rs6585198	rs7085989	0.38	Adipose Nuclei	chr10	114708122	114899787
rs7085989	rs6585198	0.38	Adipose Nuclei	chr10	114708122	114899787
rs7085989	rs6585197	0.38	Adipose Nuclei	chr10	114708122	114899787
rs72826075	rs6585200	0.38	Adipose Nuclei	chr10	114708122	114899787
rs10787472	rs11196212	0.381	Adipose Nuclei	chr10	114708122	114899787
rs10787472	rs11196213	0.381	Adipose Nuclei	chr10	114708122	114899787
rs10787472	rs4917642	0.381	Adipose Nuclei	chr10	114708122	114899787
rs10787472	rs7085989	0.381	Adipose Nuclei	chr10	114708122	114899787
rs10787473	rs11196212	0.381	Adipose Nuclei	chr10	114708122	114899787
rs10787473	rs11196213	0.381	Adipose Nuclei	chr10	114708122	114899787
rs10787473	rs4917642	0.381	Adipose Nuclei	chr10	114708122	114899787
rs10787473	rs7085989	0.381	Adipose Nuclei	chr10	114708122	114899787
rs10885405	rs11196212	0.381	Adipose Nuclei	chr10	114708122	114899787
rs10885405	rs11196213	0.381	Adipose Nuclei	chr10	114708122	114899787
rs10885405	rs4917642	0.381	Adipose Nuclei	chr10	114708122	114899787
rs10885405	rs7085989	0.381	Adipose Nuclei	chr10	114708122	114899787
rs10885406	rs11196212	0.381	Adipose Nuclei	chr10	114708122	114899787
rs10885406	rs11196213	0.381	Adipose Nuclei	chr10	114708122	114899787
rs10885406	rs4917642	0.381	Adipose Nuclei	chr10	114708122	114899787
rs10885406	rs7085989	0.381	Adipose Nuclei	chr10	114708122	114899787
rs11196191	rs4918789	0.381	Adipose Nuclei	chr10	114708122	114899787
rs11196200	rs4918789	0.381	Adipose Nuclei	chr10	114708122	114899787
rs11196212	rs7077039	0.381	Adipose Nuclei	chr10	114708122	114899787
rs11196212	rs7924080	0.381	Adipose Nuclei	chr10	114708122	114899787
rs11196212	rs6585202	0.381	Adipose Nuclei	chr10	114708122	114899787
rs11196212	rs10787472	0.381	Adipose Nuclei	chr10	114708122	114899787
rs11196212	rs10885406	0.381	Adipose Nuclei	chr10	114708122	114899787
rs11196212	rs10885405	0.381	Adipose Nuclei	chr10	114708122	114899787
rs11196213	rs7077039	0.381	Adipose Nuclei	chr10	114708122	114899787
rs11196213	rs7924080	0.381	Adipose Nuclei	chr10	114708122	114899787
rs11196213	rs6585202	0.381	Adipose Nuclei	chr10	114708122	114899787
rs11196213	rs10787472	0.381	Adipose Nuclei	chr10	114708122	114899787
rs11196213	rs10885406	0.381	Adipose Nuclei	chr10	114708122	114899787
rs11196213	rs10885405	0.381	Adipose Nuclei	chr10	114708122	114899787
rs12258200	rs4918789	0.381	Adipose Nuclei	chr10	114708122	114899787
rs4917642	rs7077039	0.381	Adipose Nuclei	chr10	114708122	114899787
rs4917642	rs7924080	0.381	Adipose Nuclei	chr10	114708122	114899787
rs4917642	rs6585202	0.381	Adipose Nuclei	chr10	114708122	114899787
rs4917642	rs10787472	0.381	Adipose Nuclei	chr10	114708122	114899787
rs4917642	rs10885406	0.381	Adipose Nuclei	chr10	114708122	114899787
rs4917642	rs10885405	0.381	Adipose Nuclei	chr10	114708122	114899787
rs4918789	rs12258200	0.381	Adipose Nuclei	chr10	114708122	114899787
rs4918789	rs7904519	0.381	Adipose Nuclei	chr10	114708122	114899787
rs6585202	rs11196212	0.381	Adipose Nuclei	chr10	114708122	114899787
rs6585202	rs11196213	0.381	Adipose Nuclei	chr10	114708122	114899787
rs6585202	rs4917642	0.381	Adipose Nuclei	chr10	114708122	114899787
rs6585202	rs7085989	0.381	Adipose Nuclei	chr10	114708122	114899787
rs7077039	rs11196212	0.381	Adipose Nuclei	chr10	114708122	114899787
rs7077039	rs11196213	0.381	Adipose Nuclei	chr10	114708122	114899787
rs7077039	rs4917642	0.381	Adipose Nuclei	chr10	114708122	114899787
rs7077039	rs7085989	0.381	Adipose Nuclei	chr10	114708122	114899787
rs7085989	rs7077039	0.381	Adipose Nuclei	chr10	114708122	114899787
rs7085989	rs7924080	0.381	Adipose Nuclei	chr10	114708122	114899787
rs7085989	rs6585202	0.381	Adipose Nuclei	chr10	114708122	114899787
rs7085989	rs10787472	0.381	Adipose Nuclei	chr10	114708122	114899787
rs7085989	rs10885406	0.381	Adipose Nuclei	chr10	114708122	114899787
rs7085989	rs10885405	0.381	Adipose Nuclei	chr10	114708122	114899787
rs7904519	rs4918789	0.381	Adipose Nuclei	chr10	114708122	114899787
rs7924080	rs11196212	0.381	Adipose Nuclei	chr10	114708122	114899787
rs7924080	rs11196213	0.381	Adipose Nuclei	chr10	114708122	114899787
rs7924080	rs4917642	0.381	Adipose Nuclei	chr10	114708122	114899787
rs7924080	rs7085989	0.381	Adipose Nuclei	chr10	114708122	114899787
rs56087297	rs7907610	0.386	Adipose Nuclei	chr10	114708122	114899787
rs61872784	rs7907610	0.386	Adipose Nuclei	chr10	114708122	114899787
rs10128255	rs10885409	0.387	Adipose Nuclei	chr10	114708122	114899787
rs10128255	rs12265291	0.387	Adipose Nuclei	chr10	114708122	114899787
rs10128255	rs11196208	0.387	Adipose Nuclei	chr10	114708122	114899787
rs10128255	rs7077247	0.387	Adipose Nuclei	chr10	114708122	114899787
rs10885409	rs10128255	0.387	Adipose Nuclei	chr10	114708122	114899787
rs11196208	rs10128255	0.387	Adipose Nuclei	chr10	114708122	114899787
rs12265291	rs10128255	0.387	Adipose Nuclei	chr10	114708122	114899787
rs12718338	rs10128255	0.387	Adipose Nuclei	chr10	114708122	114899787
rs4077527	rs10128255	0.387	Adipose Nuclei	chr10	114708122	114899787
rs7077247	rs10128255	0.387	Adipose Nuclei	chr10	114708122	114899787
rs10787472	rs12255372	0.39	Adipose Nuclei	chr10	114708122	114899787
rs10787473	rs12255372	0.39	Adipose Nuclei	chr10	114708122	114899787
rs10885405	rs12255372	0.39	Adipose Nuclei	chr10	114708122	114899787
rs10885406	rs12255372	0.39	Adipose Nuclei	chr10	114708122	114899787
rs11196211	rs7077039	0.39	Adipose Nuclei	chr10	114708122	114899787
rs11196211	rs7924080	0.39	Adipose Nuclei	chr10	114708122	114899787
rs11196211	rs6585202	0.39	Adipose Nuclei	chr10	114708122	114899787
rs11196211	rs10787472	0.39	Adipose Nuclei	chr10	114708122	114899787
rs11196211	rs10885406	0.39	Adipose Nuclei	chr10	114708122	114899787
rs11196211	rs10885405	0.39	Adipose Nuclei	chr10	114708122	114899787
rs12255372	rs7077039	0.39	Adipose Nuclei	chr10	114708122	114899787
rs12255372	rs7924080	0.39	Adipose Nuclei	chr10	114708122	114899787
rs12255372	rs6585202	0.39	Adipose Nuclei	chr10	114708122	114899787
rs12255372	rs10787472	0.39	Adipose Nuclei	chr10	114708122	114899787
rs12255372	rs10885406	0.39	Adipose Nuclei	chr10	114708122	114899787
rs12255372	rs10885405	0.39	Adipose Nuclei	chr10	114708122	114899787
rs6585202	rs12255372	0.39	Adipose Nuclei	chr10	114708122	114899787
rs7077039	rs12255372	0.39	Adipose Nuclei	chr10	114708122	114899787
rs7924080	rs12255372	0.39	Adipose Nuclei	chr10	114708122	114899787
rs17747324	rs12255372	0.401	Adipose Nuclei	chr10	114708122	114899787
rs4267006	rs12255372	0.401	Adipose Nuclei	chr10	114708122	114899787
rs55853916	rs12255372	0.401	Adipose Nuclei	chr10	114708122	114899787
rs55972445	rs12255372	0.401	Adipose Nuclei	chr10	114708122	114899787
rs56087297	rs6585198	0.401	Adipose Nuclei	chr10	114708122	114899787
rs56087297	rs6585197	0.401	Adipose Nuclei	chr10	114708122	114899787
rs61872784	rs6585198	0.401	Adipose Nuclei	chr10	114708122	114899787
rs61872784	rs6585197	0.401	Adipose Nuclei	chr10	114708122	114899787
rs72826075	rs12255372	0.401	Adipose Nuclei	chr10	114708122	114899787
rs11196191	rs11196212	0.404	Adipose Nuclei	chr10	114708122	114899787
rs11196191	rs11196213	0.404	Adipose Nuclei	chr10	114708122	114899787
rs11196191	rs4917642	0.404	Adipose Nuclei	chr10	114708122	114899787
rs11196191	rs7085989	0.404	Adipose Nuclei	chr10	114708122	114899787
rs11196200	rs11196212	0.404	Adipose Nuclei	chr10	114708122	114899787
rs11196200	rs11196213	0.404	Adipose Nuclei	chr10	114708122	114899787
rs11196200	rs4917642	0.404	Adipose Nuclei	chr10	114708122	114899787
rs11196200	rs7085989	0.404	Adipose Nuclei	chr10	114708122	114899787
rs11196212	rs12258200	0.404	Adipose Nuclei	chr10	114708122	114899787
rs11196212	rs7904519	0.404	Adipose Nuclei	chr10	114708122	114899787
rs11196213	rs12258200	0.404	Adipose Nuclei	chr10	114708122	114899787
rs11196213	rs7904519	0.404	Adipose Nuclei	chr10	114708122	114899787
rs12258200	rs11196212	0.404	Adipose Nuclei	chr10	114708122	114899787
rs12258200	rs11196213	0.404	Adipose Nuclei	chr10	114708122	114899787
rs12258200	rs4917642	0.404	Adipose Nuclei	chr10	114708122	114899787
rs12258200	rs7085989	0.404	Adipose Nuclei	chr10	114708122	114899787
rs4917642	rs12258200	0.404	Adipose Nuclei	chr10	114708122	114899787
rs4917642	rs7904519	0.404	Adipose Nuclei	chr10	114708122	114899787
rs7085989	rs12258200	0.404	Adipose Nuclei	chr10	114708122	114899787
rs7085989	rs7904519	0.404	Adipose Nuclei	chr10	114708122	114899787
rs7904519	rs11196212	0.404	Adipose Nuclei	chr10	114708122	114899787
rs7904519	rs11196213	0.404	Adipose Nuclei	chr10	114708122	114899787
rs7904519	rs4917642	0.404	Adipose Nuclei	chr10	114708122	114899787
rs7904519	rs7085989	0.404	Adipose Nuclei	chr10	114708122	114899787
rs10885409	rs4918789	0.405	Adipose Nuclei	chr10	114708122	114899787
rs11196191	rs12255372	0.405	Adipose Nuclei	chr10	114708122	114899787
rs11196200	rs12255372	0.405	Adipose Nuclei	chr10	114708122	114899787
rs11196208	rs4918789	0.405	Adipose Nuclei	chr10	114708122	114899787
rs11196211	rs12258200	0.405	Adipose Nuclei	chr10	114708122	114899787
rs11196211	rs7904519	0.405	Adipose Nuclei	chr10	114708122	114899787
rs12255372	rs12258200	0.405	Adipose Nuclei	chr10	114708122	114899787
rs12255372	rs7904519	0.405	Adipose Nuclei	chr10	114708122	114899787
rs12258200	rs12255372	0.405	Adipose Nuclei	chr10	114708122	114899787
rs12265291	rs4918789	0.405	Adipose Nuclei	chr10	114708122	114899787
rs12718338	rs4918789	0.405	Adipose Nuclei	chr10	114708122	114899787
rs4077527	rs4918789	0.405	Adipose Nuclei	chr10	114708122	114899787
rs4918789	rs7077247	0.405	Adipose Nuclei	chr10	114708122	114899787
rs4918789	rs11196208	0.405	Adipose Nuclei	chr10	114708122	114899787
rs4918789	rs12265291	0.405	Adipose Nuclei	chr10	114708122	114899787
rs4918789	rs10885409	0.405	Adipose Nuclei	chr10	114708122	114899787
rs7077247	rs4918789	0.405	Adipose Nuclei	chr10	114708122	114899787
rs7904519	rs12255372	0.405	Adipose Nuclei	chr10	114708122	114899787
rs12359102	rs4918789	0.406	Adipose Nuclei	chr10	114708122	114899787
rs4918789	rs7100927	0.406	Adipose Nuclei	chr10	114708122	114899787
rs4918789	rs12359102	0.406	Adipose Nuclei	chr10	114708122	114899787
rs7100927	rs4918789	0.406	Adipose Nuclei	chr10	114708122	114899787
rs10128255	rs12359102	0.41	Adipose Nuclei	chr10	114708122	114899787
rs10128255	rs7100927	0.41	Adipose Nuclei	chr10	114708122	114899787
rs12359102	rs10128255	0.41	Adipose Nuclei	chr10	114708122	114899787
[truncated: 3,695 more rows]
