# Supplementary material for: Integrative analysis of super enhancer SNPs for type 2 diabetes
Source: PLoS One. 2018 Jan 31;13(1):e0192105. doi: 10.1371/journal.pone.0192105 (PMC5792005; doi:10.1371/journal.pone.0192105)
Supplement: S6 Table — (XLSX) [file pone.0192105.s006.xlsx]

## Sheet: S6 Table
S6 Table. Functional prediction of T2D super enhancer SNPs by rVarBase
Variant	Chromatin state	Related regulatory elements	Target genes	Extended variants	Associated traits
rs10010131	5_TxWk;4_Tx;8_ZNF/Rpts;6_EnhG	TF binding region	WFS1	LD-proxies of rSNP;Overlapped rCNV	mRNA abundance
rs10012946	5_TxWk;4_Tx;6_EnhG	TF binding region	WFS1	LD-proxies of rSNP;Overlapped rCNV	mRNA abundance
rs10016157	5_TxWk;4_Tx	TF binding region	WFS1	LD-proxies of rSNP;Overlapped rCNV	mRNA abundance
rs10026334	5_TxWk;4_Tx	TF binding region	WFS1	LD-proxies of rSNP;Overlapped rCNV	mRNA abundance
rs10937720	5_TxWk;4_Tx	TF binding region	WFS1	LD-proxies of rSNP;Overlapped rCNV	mRNA abundance
rs11263763	10_TssBiv;11_BivFlnk;12_EnhBiv;3_TxFlnk;1_TssA;2_TssAFlnk	TF binding region	ENSG00000259549	LD-proxies of rSNP;Overlapped rCNV	n/a
rs11651052	10_TssBiv;11_BivFlnk;12_EnhBiv;3_TxFlnk;1_TssA;2_TssAFlnk	TF binding region	ENSG00000259549	LD-proxies of rSNP;Overlapped rCNV	n/a
rs11658063	10_TssBiv;11_BivFlnk;12_EnhBiv;3_TxFlnk;1_TssA;7_Enh;2_TssAFlnk	TF binding region	ENSG00000259549	LD-proxies of rSNP;Overlapped rCNV	n/a
rs11732178	5_TxWk;4_Tx;6_EnhG;8_ZNF/Rpts	TF binding region	WFS1	LD-proxies of rSNP;Overlapped rCNV	n/a
rs12649341	5_TxWk;4_Tx	TF binding region	WFS1	LD-proxies of rSNP;Overlapped rCNV	mRNA abundance
rs13101355	5_TxWk;4_Tx;6_EnhG	TF binding region	WFS1	LD-proxies of rSNP;Overlapped rCNV	mRNA abundance
rs13103357	5_TxWk;4_Tx	TF binding region	WFS1	LD-proxies of rSNP;Overlapped rCNV	mRNA abundance
rs13107806	2_TssAFlnk;1_TssA;7_Enh;11_BivFlnk;10_TssBiv	TF binding region	WFS1	LD-proxies of rSNP;Overlapped rCNV	mRNA abundance
rs13108780	5_TxWk;4_Tx	TF binding region	WFS1	LD-proxies of rSNP;Overlapped rCNV	mRNA abundance
rs13114527	5_TxWk;4_Tx	TF binding region	WFS1	LD-proxies of rSNP;Overlapped rCNV	mRNA abundance
rs13147655	5_TxWk;4_Tx;6_EnhG	TF binding region	WFS1	LD-proxies of rSNP;Overlapped rCNV	mRNA abundance
rs1322	7_Enh;5_TxWk;6_EnhG;4_Tx;2_TssAFlnk	TF binding region;Chromatin interactive region	THADA;ZFP36L2	LD-proxies of rSNP;Overlapped rCNV	mRNA abundance
rs13407351	7_Enh;5_TxWk;2_TssAFlnk;1_TssA;6_EnhG	TF binding region;Chromatin interactive region	ZFP36L2;THADA;ENSG00000232202	LD-proxies of rSNP;Overlapped rCNV	mRNA abundance
rs1552224	5_TxWk;7_Enh;2_TssAFlnk;1_TssA;4_Tx;3_TxFlnk	TF binding region;CpG island;Chromatin interactive region	MIR4692;STARD10;ARAP1;RPS12P20;ARAP1;ATG16L2	LD-proxies of rSNP;Overlapped rCNV	mRNA abundance;disease
rs17036160	1_TssA;10_TssBiv;11_BivFlnk;7_Enh;2_TssAFlnk;3_TxFlnk;12_EnhBiv	TF binding region;CpG island;Chromatin interactive region	SYN2;PPARG;TIMP4;TSEN2;PPARG	LD-proxies of rSNP;Overlapped rCNV	n/a
rs2074314	1_TssA;5_TxWk;7_Enh;12_EnhBiv	TF binding region;Chromatin interactive region	NCR3LG1;ABCC8;KCNJ11	LD-proxies of rSNP;Overlapped rCNV	mRNA abundance
rs2197423	5_TxWk;2_TssAFlnk;7_Enh;6_EnhG	TF binding region	PPARG	LD-proxies of rSNP;Overlapped rCNV	mRNA abundance
rs2583940	5_TxWk;7_Enh;6_EnhG	TF binding region	HMGA2	LD-proxies of rSNP;Overlapped rCNV	n/a
rs2612069	5_TxWk;7_Enh;2_TssAFlnk;6_EnhG	TF binding region	HMGA2	LD-proxies of rSNP;Overlapped rCNV	n/a
rs2943632	5_TxWk;7_Enh	TF binding region	ENSG00000235070	LD-proxies of rSNP;Overlapped rCNV	n/a
rs340879	10_TssBiv;11_BivFlnk;1_TssA;12_EnhBiv;7_Enh;2_TssAFlnk	TF binding region	PROX1;PROX1-AS1	LD-proxies of rSNP;Overlapped rCNV	mRNA abundance
rs3743614	7_Enh;5_TxWk;6_EnhG;3_TxFlnk;2_TssAFlnk	TF binding region;Chromatin interactive region	BCAR1;CFDP1	LD-proxies of rSNP;Overlapped rCNV	n/a
rs3802315	5_TxWk;8_ZNF/Rpts;2_TssAFlnk;7_Enh;4_Tx	TF binding region;Chromatin interactive region	ANK1;ANK1	LD-proxies of rSNP;Overlapped rCNV	n/a
rs3821941	5_TxWk;4_Tx;6_EnhG	TF binding region;Chromatin interactive region;lncRNA	WFS1;WFS1	LD-proxies of rSNP;Overlapped rCNV	n/a
rs4073980	7_Enh;5_TxWk;4_Tx;6_EnhG;2_TssAFlnk;12_EnhBiv	TF binding region	ENSG00000227560	LD-proxies of rSNP;Overlapped rCNV	n/a
rs4273545	1_TssA;5_TxWk;10_TssBiv;7_Enh;2_TssAFlnk;11_BivFlnk	TF binding region;Chromatin interactive region	WFS1;WFS1	LD-proxies of rSNP;Overlapped rCNV	mRNA abundance
rs4320200	2_TssAFlnk;1_TssA;7_Enh;11_BivFlnk;10_TssBiv	TF binding region;CpG island	WFS1	LD-proxies of rSNP;Overlapped rCNV	mRNA abundance
rs4430796	5_TxWk;6_EnhG;12_EnhBiv;7_Enh;3_TxFlnk	TF binding region;Chromatin interactive region	HNF1B;ENSG00000259549;HNF1B	LD-proxies of rSNP;Overlapped rCNV	disease
rs4467645	5_TxWk;4_Tx;6_EnhG	TF binding region	WFS1	LD-proxies of rSNP;Overlapped rCNV	mRNA abundance
rs4629534	5_TxWk;4_Tx;6_EnhG	TF binding region	WFS1	LD-proxies of rSNP;Overlapped rCNV	mRNA abundance
rs4688987	5_TxWk;4_Tx;6_EnhG	TF binding region;Chromatin interactive region;lncRNA	WFS1;WFS1	LD-proxies of rSNP;Overlapped rCNV	n/a
rs4689393	5_TxWk;4_Tx;6_EnhG	TF binding region;Chromatin interactive region;lncRNA	WFS1;WFS1	LD-proxies of rSNP;Overlapped rCNV	mRNA abundance
rs5018647	5_TxWk;4_Tx;6_EnhG;8_ZNF/Rpts	TF binding region	WFS1	LD-proxies of rSNP;Overlapped rCNV	mRNA abundance
rs5018648	5_TxWk;4_Tx;8_ZNF/Rpts;6_EnhG	TF binding region	WFS1	LD-proxies of rSNP;Overlapped rCNV	mRNA abundance
rs508419	5_TxWk;7_Enh;2_TssAFlnk;4_Tx;1_TssA	TF binding region;CpG island;Chromatin interactive region;lncRNA	MIR486;ENSG00000253389;ANK1;NKX6-3	LD-proxies of rSNP;Overlapped rCNV	n/a
rs5215	5_TxWk;4_Tx;7_Enh;12_EnhBiv;6_EnhG;3_TxFlnk	TF binding region;Chromatin interactive region	ENSG00000260196;NCR3LG1;ABCC8;KCNJ11	LD-proxies of rSNP;Overlapped rCNV	mRNA abundance;disease
rs56102017	5_TxWk;4_Tx;6_EnhG;8_ZNF/Rpts	TF binding region	WFS1	Overlapped CNVs	n/a
rs613937	5_TxWk;7_Enh;6_EnhG;4_Tx;2_TssAFlnk	TF binding region;Chromatin interactive region	STARD10;STARD10;ENSG00000202522	LD-proxies of rSNP;Overlapped rCNV	mRNA abundance
rs6446480	5_TxWk;4_Tx	TF binding region	WFS1	LD-proxies of rSNP;Overlapped rCNV	mRNA abundance
rs6446481	5_TxWk;4_Tx	TF binding region	WFS1	LD-proxies of rSNP;Overlapped rCNV	mRNA abundance
rs6712203	5_TxWk;7_Enh;4_Tx	TF binding region;Chromatin interactive region	COBLL1;COBLL1	LD-proxies of rSNP;Overlapped rCNV	mRNA abundance
rs6989203	5_TxWk;2_TssAFlnk;7_Enh;4_Tx	TF binding region;Chromatin interactive region	MIR486;ENSG00000253389;ANK1;NKX6-3	LD-proxies of rSNP;Overlapped rCNV	n/a
rs7079711	7_Enh;5_TxWk;4_Tx;12_EnhBiv;2_TssAFlnk;6_EnhG	TF binding region	ENSG00000227560	LD-proxies of rSNP;Overlapped rCNV	n/a
rs7501939	5_TxWk;10_TssBiv;7_Enh;12_EnhBiv;1_TssA;2_TssAFlnk	TF binding region	ENSG00000259549	LD-proxies of rSNP;Overlapped rCNV	disease
rs750625	5_TxWk;4_Tx;7_Enh	TF binding region	ANK1	LD-proxies of rSNP;Overlapped rCNV	n/a
rs7647481	5_TxWk;2_TssAFlnk;7_Enh	TF binding region	PPARG	LD-proxies of rSNP;Overlapped rCNV	mRNA abundance
rs7649970	5_TxWk;2_TssAFlnk;7_Enh	TF binding region;Chromatin interactive region	PPARG;PPARG	LD-proxies of rSNP;Overlapped rCNV	n/a
rs7895307	7_Enh;5_TxWk;6_EnhG;4_Tx;12_EnhBiv	TF binding region	ENSG00000227560	LD-proxies of rSNP	n/a
rs8056814	7_Enh;5_TxWk;1_TssA;2_TssAFlnk;11_BivFlnk	TF binding region;Chromatin interactive region	CTRB1;CTRB1	LD-proxies of rSNP;Overlapped rCNV	n/a
rs8064454	5_TxWk;10_TssBiv;12_EnhBiv;2_TssAFlnk;1_TssA	TF binding region	ENSG00000259549	LD-proxies of rSNP;Overlapped rCNV	n/a
rs9653282	5_TxWk;7_Enh;4_Tx;6_EnhG	TF binding region;Chromatin interactive region	COBLL1;COBLL1	LD-proxies of rSNP;Overlapped rCNV	n/a
rs9998519	5_TxWk;4_Tx;8_ZNF/Rpts;6_EnhG	TF binding region	WFS1	LD-proxies of rSNP;Overlapped rCNV	mRNA abundance
