# Supplementary material for: Integrative analysis of super enhancer SNPs for type 2 diabetes
Source: PLoS One. 2018 Jan 31;13(1):e0192105. doi: 10.1371/journal.pone.0192105 (PMC5792005; doi:10.1371/journal.pone.0192105)
Supplement: S7 Table — (XLSX) [file pone.0192105.s007.xlsx]

## Sheet: S7 Table
S7 Table. Functional prediction of T2D super enhancer SNPs by HaploReg
chr	pos (hg38)	variant	Motifs changed	Selected eQTL hits	GENCODE genes	dbSNP func annot
4	6282906	rs10001190	Pax-4,Zbtb3,p300	8 hits	WFS1	intronic
4	6291188	rs10010131	8 altered motifs	9 hits	WFS1	intronic
4	6291623	rs10012946	Bbx,Hbp1,TCF11::MafG	9 hits	WFS1	intronic
4	6292687	rs10016157	BDP1,Spz1	8 hits	WFS1	intronic
11	17384070	rs1002226		26 hits	538bp 3' of RP1-239B22.5
4	6292880	rs10026334	E2A,ZEB1	9 hits	WFS1	intronic
4	6281733	rs10028875	4 altered motifs	6 hits	WFS1	intronic
10	112983076	rs10128255	5 altered motifs		TCF7L2	intronic
2	43304165	rs10179816	9 altered motifs	1 hit	THADA	intronic
2	43239480	rs10203499	7 altered motifs	1 hit	THADA	intronic
15	77501017	rs1022172		4 hits	15kb 3' of HMG20A
4	6302228	rs1046314	GCNF,Hmx	9 hits	WFS1	synonymous
4	6302515	rs1046317	5 altered motifs	8 hits	WFS1	3'-UTR
4	6302559	rs1046319	GR	2 hits	WFS1	3'-UTR
4	6302617	rs1046320		8 hits	WFS1	3'-UTR
19	19612406	rs10500212	CEBPB,NERF1a	7 hits	PBX4	intronic
4	6293337	rs10755148	4 altered motifs	7 hits	WFS1	intronic
10	113021538	rs10787472	NERF1a	1 hit	TCF7L2	intronic
10	113021641	rs10787473	4 altered motifs	1 hit	TCF7L2	intronic
4	6280430	rs1079214	E2A,Eomes,HNF4	7 hits	WFS1	intronic
4	6280666	rs1079215	BCL,Nanog	6 hits	WFS1	intronic
4	6280746	rs1079216	4 altered motifs	7 hits	WFS1	intronic
10	113001938	rs10885402	4 altered motifs	1 hit	TCF7L2	intronic
10	113017911	rs10885405	Rad21	1 hit	TCF7L2	intronic
10	113017965	rs10885406	AP-1,TATA	1 hit	TCF7L2	intronic
10	113048313	rs10885409	Pax7,Pou5f1	1 hit	TCF7L2	intronic
10	113101545	rs10885414	HDAC2,Mef2,Nkx2		TCF7L2	intronic
3	123411837	rs10934647	ATF3,Sin3Ak-20		ADCY5	intronic
4	6293360	rs10937717	4 altered motifs	9 hits	WFS1	intronic
4	6293490	rs10937718	Arnt,THAP1,YY1	9 hits	WFS1	intronic
4	6293595	rs10937719		9 hits	WFS1	intronic
4	6293724	rs10937720	Ik-2,SRF	9 hits	WFS1	intronic
4	6305036	rs10937721	RXRA,Roaz	9 hits	1.8kb 3' of WFS1
10	112974337	rs11196174	AIRE,Ets,TATA		TCF7L2	intronic
10	112976855	rs11196175	NRSF		TCF7L2	intronic
10	112989259	rs11196181	AP-1,AhR		TCF7L2	intronic
10	112990398	rs11196182	5 altered motifs		TCF7L2	intronic
10	112999686	rs11196187	Nanog,Pou2f2	1 hit	TCF7L2	intronic
10	113020874	rs11196191		1 hit	TCF7L2	intronic
10	113022528	rs11196192	4 altered motifs		TCF7L2	intronic
10	113042179	rs11196200	Foxo,GR,TATA	1 hit	TCF7L2	intronic
10	113043548	rs11196201	Hoxa13,TATA		TCF7L2	intronic
10	113047288	rs11196205	SMC3	1 hit	TCF7L2	intronic
10	113051557	rs11196208	LRH1	1 hit	TCF7L2	intronic
10	113057250	rs11196211	4 altered motifs		TCF7L2	intronic
10	113061490	rs11196212	6 altered motifs		TCF7L2	intronic
10	113061795	rs11196213			TCF7L2	intronic
17	37743574	rs11263763			HNF1B	intronic
10	113017381	rs11279190	Pou2f2,RXRA		TCF7L2	intronic
11	72721940	rs11603334	p53	7 hits	ARAP1	5'-UTR
17	37742390	rs11651052	NF-kappaB		HNF1B	intronic
17	37739849	rs11651755	Crx,EWSR1-FLI1		HNF1B	intronic
17	37743881	rs11658063			HNF1B	intronic
3	123349970	rs11707746	BHLHE40,ERalpha-a,Esr2		ADCY5	intronic
3	123346931	rs11708067			ADCY5	intronic
3	12295008	rs11709077	4 altered motifs	4 hits	PPARG	intronic
3	123411099	rs11715633	PRDM1		ADCY5	intronic
3	123363551	rs11717195	5 altered motifs		ADCY5	intronic
3	123350211	rs11720108	14 altered motifs		ADCY5	intronic
4	6279731	rs11727100	11 altered motifs	2 hits	WFS1	intronic
4	6290916	rs11732178	AP-1,HDAC2,NRSF	9 hits	WFS1	intronic
15	77510449	rs11857450		6 hits	15kb 5' of RP11-307C19.1
10	113029056	rs12243326			TCF7L2	intronic
10	113060432	rs12245680			TCF7L2	intronic
10	113049143	rs12255372	5 altered motifs		TCF7L2	intronic
10	113021939	rs12258200	4 altered motifs	1 hit	TCF7L2	intronic
10	113022104	rs12258274	5 altered motifs		TCF7L2	intronic
10	113050481	rs12265291	7 altered motifs	1 hit	TCF7L2	intronic
10	113005200	rs12266632			TCF7L2	intronic
10	113033692	rs12359102	PLZF	1 hit	TCF7L2	intronic
10	79182874	rs12571751	Gm397		ZMIZ1	intronic
19	19610913	rs12610185	AP-1,Bcl6b,Ik-2	4 hits	PBX4	intronic
19	19611167	rs12610191	8 altered motifs	4 hits	PBX4	intronic
4	6299331	rs12642481	4 altered motifs	6 hits	WFS1	intronic
4	6293032	rs12649341	4 altered motifs	9 hits	WFS1	intronic
10	113053288	rs12718338	NRSF	1 hit	TCF7L2	intronic
10	113019254	rs12762233	Egr-1		TCF7L2	intronic
3	12327902	rs13064760	9 altered motifs	4 hits	PPARG	intronic
3	12323809	rs13083375	Homez,Sox,YY1	4 hits	PPARG	intronic
4	6291719	rs13101355	5 altered motifs	9 hits	WFS1	intronic
4	6292817	rs13103357	4 altered motifs	9 hits	WFS1	intronic
4	6269344	rs13107806		9 hits	504bp 5' of WFS1
4	6292903	rs13108780	6 altered motifs	9 hits	WFS1	intronic
4	6292928	rs13114527	Klf7	8 hits	WFS1	intronic
4	6295919	rs13130845	GR,SMC3	8 hits	WFS1	intronic
4	6291747	rs13147655		8 hits	WFS1	intronic
2	43294028	rs1322	ATF6,CEBPG,XBP-1	2 hits	THADA	intronic
16	75261741	rs13337397	NF-I	3 hits	BCAR1	intronic
2	43274547	rs13399243		1 hit	THADA	intronic
2	43229595	rs13407351	Mef2	1 hit	AC010883.5
2	43348845	rs13411485	Mef2	1 hit	THADA	intronic
2	43339851	rs13411629	LUN-1	1 hit	THADA	intronic
2	43340079	rs13414381	AP-1,Mef2,PRDM1	1 hit	THADA	intronic
2	43241497	rs13419550	Maf	1 hit	THADA	intronic
2	43267082	rs13424398	4 altered motifs	1 hit	THADA	intronic
2	43253874	rs13430791		1 hit	THADA	intronic
2	43222246	rs1367173	SREBP,TATA	1 hit	THADA
2	226209138	rs1515098	NF-E2		24kb 5' of AC068138.1
11	72722053	rs1552224	5 altered motifs	7 hits	ARAP1	5'-UTR
11	17382092	rs1557765	SETDB1	27 hits	RP1-239B22.5
19	19609979	rs16996185	Myc	2 hits	PBX4	intronic
3	12288284	rs17036160	4 altered motifs	2 hits	PPARG	intronic
3	12347814	rs17036326	7 altered motifs	3 hits	PPARG	intronic
3	12348985	rs17036328	BHLHE40,Hoxa13,TATA	4 hits	PPARG	intronic
2	43319485	rs17334233	CDP,TR4	1 hit	THADA	intronic
3	123412407	rs17361324	4 altered motifs		ADCY5	intronic
2	43330345	rs17406174	Ascl2,CDP,E2A	1 hit	THADA	intronic
10	112992744	rs17747324	Pax-4,Zbtb3		TCF7L2	intronic
11	73140418	rs1783598		4 hits	FCHSD2	intronic
4	6300980	rs1801206		8 hits	WFS1	synonymous
4	6300792	rs1801212	Maf	1 hit	WFS1	missense
4	6301295	rs1801214		9 hits	WFS1	missense
3	12351626	rs1801282	RORalpha1	4 hits	PPARG	missense
3	12353341	rs1899951	Mef2	4 hits	PPARG	intronic
17	37736310	rs2005705	4 altered motifs	1 hit	HNF1B	intronic
11	17390274	rs2074314	5 altered motifs	14 hits	942bp 5' of KCNJ11
1	213981376	rs2075423	5 altered motifs		PROX1-AS1
3	123374683	rs2124500	Foxj2		ADCY5	intronic
2	226193909	rs2176042	4 altered motifs		8.5kb 5' of AC068138.1
3	12350084	rs2197423	Hand1,Smad3,Smad	4 hits	PPARG	intronic
12	65818538	rs2261181		1 hit	5.6kb 5' of HMGA2	intronic
12	65847592	rs2583929	AIRE,Smad		HMGA2	intronic
12	65841684	rs2583937	Gcm1,NF-I		HMGA2	intronic
12	65819478	rs2583940	5 altered motifs	1 hit	4.7kb 5' of HMGA2	intronic
12	65849722	rs2612060	Pax-4,Sox		HMGA2	intronic
12	65821512	rs2612069	AP-1		2.6kb 5' of HMGA2	intronic
3	123375604	rs2877716	DMRT1,GR		ADCY5	intronic
3	12355456	rs2881654	7 altered motifs	4 hits	PPARG	intronic
2	226189665	rs2943632	Foxo,Homez		4.3kb 5' of AC068138.1
2	226203364	rs2943634	5 altered motifs	1 hit	18kb 5' of AC068138.1
2	226212661	rs2943635	7 altered motifs		27kb 5' of AC068138.1
2	226201858	rs2972152	5 altered motifs		16kb 5' of AC068138.1
2	226201755	rs2972153			16kb 5' of AC068138.1
4	6303151	rs3200		9 hits	WFS1	3'-UTR
1	213983171	rs340879	11 altered motifs		PROX1-AS1
3	123332172	rs34642857	7 altered motifs		ADCY5	intronic
3	123371513	rs34970607	6 altered motifs		ADCY5	intronic
10	112989975	rs35011184	Hbp1,Zfp691		TCF7L2	intronic
10	113014166	rs35180738			TCF7L2	intronic
10	113058995	rs35519679	Hdx		TCF7L2	intronic
3	123410323	rs35606005	18 altered motifs		ADCY5	intronic
10	113000525	rs35801464	5 altered motifs		TCF7L2	intronic
3	123369069	rs35841686	5 altered motifs		ADCY5	intronic
10	113059013	rs35936842	11 altered motifs		TCF7L2	intronic
16	75247060	rs3743614	BDP1	4 hits	BCAR1	intronic
19	19499787	rs3794991	MZF1::1-4,RFX5	5 hits	GATAD2A	intronic
8	41670660	rs3802315	PPAR,YY1	3 hits	ANK1	intronic
4	6284984	rs3821940		8 hits	WFS1	intronic
4	6285227	rs3821941		8 hits	WFS1	intronic
4	6298213	rs3821943	4 altered motifs	9 hits	WFS1	intronic
2	43305472	rs3862993	4 altered motifs	1 hit	THADA	intronic
4	6280869	rs3889821	Mrg1::Hoxa9,NF-kappaB	10 hits	WFS1	intronic
10	79182179	rs3915932			ZMIZ1	intronic
10	112987518	rs4073288	ATF3		TCF7L2	intronic
10	112986821	rs4073980	EBF	1 hit	TCF7L2	intronic
10	112988858	rs4074718	SRF,YY1	1 hit	TCF7L2	intronic
10	112988738	rs4074720	Evi-1,RXRA	1 hit	TCF7L2	intronic
10	113053282	rs4077527	NRSF,Sin3Ak-20,Zbtb3	1 hit	TCF7L2	intronic
10	113008012	rs4132670			TCF7L2	intronic
2	43305385	rs41382648	Evi-1,Hoxa4,Mef2	1 hit	THADA	intronic
4	6271161	rs4234726	12 altered motifs	3 hits	WFS1	intronic
4	6298187	rs4234731	Crx,Obox3,Obox6	8 hits	WFS1	intronic
17	37738996	rs4239217	7 altered motifs	1 hit	HNF1B	intronic
10	112999020	rs4267006	8 altered motifs		TCF7L2	intronic
4	6269689	rs4273545	CTCFL	9 hits	159bp 5' of WFS1
4	6290293	rs4293850	4 altered motifs	8 hits	WFS1	intronic
4	6292274	rs4308429	ZEB1	9 hits	WFS1	intronic
4	6269316	rs4320200	PU.1,Zfp691	10 hits	532bp 5' of WFS1
4	6288310	rs4342257	16 altered motifs	8 hits	WFS1	intronic
2	43339007	rs4372955	7 altered motifs	1 hit	THADA	intronic
4	6292240	rs4416547	5 altered motifs	9 hits	WFS1	intronic
17	37738049	rs4430796	Maf	1 hit	HNF1B	intronic
4	6288259	rs4458523	PLZF,TATA,YY1	9 hits	WFS1	intronic
4	6292578	rs4467645	DEC,Ets,ZEB1	9 hits	WFS1	intronic
4	6279769	rs4476672	BDP1,GR,Smad	2 hits	WFS1	intronic
4	6296648	rs4481292	5 altered motifs	9 hits	WFS1	intronic
4	6296855	rs4501291	Tgif1	8 hits	WFS1	intronic
10	112996282	rs4506565	Gfi1,Gfi1b		TCF7L2	intronic
4	6283238	rs4568307	Sin3Ak-20	6 hits	WFS1	intronic
10	113005988	rs4575195	4 altered motifs		TCF7L2	intronic
4	6304417	rs4580722	5 altered motifs	9 hits	1.2kb 3' of WFS1
4	6292397	rs4629534	GR,HNF4,TCF4	8 hits	WFS1	intronic
3	12344838	rs4684847		4 hits	PPARG	intronic
3	12354146	rs4684848		3 hits	PPARG	intronic
4	6283988	rs4688985	NRSF,Tel2	2 hits	WFS1	intronic
4	6284070	rs4688986	Gm397,Pou5f1,Sox	9 hits	WFS1	intronic
4	6285602	rs4688987	14 altered motifs	10 hits	WFS1	intronic
4	6285729	rs4688988	Maf,Myf,NRSF	2 hits	WFS1	intronic
4	6270991	rs4689389	8 altered motifs	9 hits	WFS1	intronic
4	6278722	rs4689391	4 altered motifs	10 hits	WFS1	intronic
4	6285514	rs4689393	4 altered motifs	8 hits	WFS1	intronic
4	6289276	rs4689394	4 altered motifs	9 hits	WFS1	intronic
4	6297660	rs4689397		9 hits	WFS1	intronic
10	113062190	rs4917642	4 altered motifs		TCF7L2	intronic
10	113062048	rs4918789	14 altered motifs		TCF7L2	intronic
4	6291072	rs5018647	ERalpha-a,GR,RFX5	9 hits	WFS1	intronic
4	6291091	rs5018648	SIX5,TBX5	9 hits	WFS1	intronic
8	41665473	rs508419	TR4,ZEB1	4 hits	RP11-930P14.1	intronic
8	41661944	rs515071	4 altered motifs	3 hits	RP11-930P14.1	intronic
8	41661730	rs516946	7 altered motifs	7 hits	RP11-930P14.1	intronic
11	17387083	rs5215	TCF4	18 hits	KCNJ11	missense
10	113022191	rs55853916	10 altered motifs		TCF7L2	intronic
10	113013849	rs55899248	TCF12		TCF7L2	intronic
10	113023031	rs55972445	Egr-1,Ets,Znf143		TCF7L2	intronic
10	113039413	rs56087297	DMRT1,NF-I,Smad3		TCF7L2	intronic
4	6291031	rs56102017			WFS1	intronic
10	113028677	rs56299331			TCF7L2	intronic
10	113012084	rs57225583			TCF7L2	intronic
11	72763794	rs613937	GR	6 hits	STARD10-AS1	intronic
10	113039134	rs61872784	Foxp3		TCF7L2	intronic
10	113046938	rs61872786	12 altered motifs		TCF7L2	intronic
10	113061768	rs61872790	Sox		TCF7L2	intronic
4	6293838	rs6446480	BCL,NRSF,VDR	9 hits	WFS1	intronic
4	6293856	rs6446481	6 altered motifs	8 hits	WFS1	intronic
4	6293966	rs6446482	SEF-1	9 hits	WFS1	intronic
10	112977291	rs6585196	Hsf		TCF7L2	intronic
10	113002305	rs6585197		1 hit	TCF7L2	intronic
10	113002478	rs6585198	Mrg	1 hit	TCF7L2	intronic
10	113005412	rs6585199		1 hit	TCF7L2	intronic
10	113008850	rs6585200	Crx	1 hit	TCF7L2	intronic
10	113009024	rs6585201	HNF4,RXRA	1 hit	TCF7L2	intronic
10	113023044	rs6585202	EBF,HNF4,Znf143	1 hit	TCF7L2	intronic
2	164700808	rs6712203	Pou2f2,TATA	1 hit	COBLL1	intronic
2	43299247	rs6719754	Pou6f1	2 hits	THADA	intronic
2	43301238	rs6727824	NF-kappaB	1 hit	THADA	intronic
2	43296240	rs6728997		1 hit	THADA	intronic
2	43301339	rs6756560	Pou2f2	1 hit	THADA	intronic
3	123375040	rs6794202	4 altered motifs		ADCY5	intronic
3	123376465	rs6798189	4 altered motifs		ADCY5	intronic
3	12349708	rs6802898	4 altered motifs	4 hits	PPARG	intronic
4	6285120	rs6817447	EBF	8 hits	WFS1	intronic
4	6294023	rs6820509	5 altered motifs	9 hits	WFS1	intronic
10	79187681	rs697239			ZMIZ1	intronic
8	41666227	rs6989203	4 altered motifs	3 hits	ANK1	intronic
10	79193069	rs703972	COMP1		ZMIZ1	intronic
10	79188836	rs703974	4 altered motifs		ZMIZ1	intronic
10	79184473	rs703977	29 altered motifs		ZMIZ1	intronic
10	79184084	rs703980	NRSF		ZMIZ1	intronic
10	79183098	rs703981	LBP-9,Smad		ZMIZ1	intronic
10	79182964	rs703982	AP-1,BATF,Bach1		ZMIZ1	intronic
10	113057768	rs7071302	E2A	1 hit	TCF7L2	intronic
10	113025665	rs7074440	19 altered motifs		TCF7L2	intronic
10	113029318	rs7077039	5 altered motifs	1 hit	TCF7L2	intronic
10	113052312	rs7077247	4 altered motifs	1 hit	TCF7L2	intronic
10	112986029	rs7079711	Pax-4		TCF7L2	intronic
10	112980986	rs7081062	16 altered motifs		TCF7L2	intronic
10	113062980	rs7085989	ATF3		TCF7L2	intronic
10	113063667	rs7087006			TCF7L2	intronic
10	113036289	rs7100927	Hsf	1 hit	TCF7L2	intronic
11	17391413	rs7124355	4 altered motifs	11 hits	1.5kb 3' of ABCC8
11	72744840	rs7129793	HDAC2,NRSF	6 hits	ARAP1	intronic
15	77540420	rs7177055	Maf,Pax-4	6 hits	6.3kb 3' of RP11-307C19.1
10	112990741	rs72826075	12 altered motifs		TCF7L2	intronic
10	113041729	rs72826094	6 altered motifs		TCF7L2	intronic
3	123335923	rs72964564	EWSR1-FLI1,NRSF,PU.1		ADCY5	intronic
4	6301627	rs734312	VDR	10 hits	WFS1	missense
17	37741165	rs7501939	4 altered motifs	1 hit	HNF1B	intronic
8	41668396	rs750625	Hsf,TAL1	3 hits	ANK1	synonymous
4	6280234	rs752854	5 altered motifs	7 hits	WFS1	intronic
11	17396930	rs757110	CCNT2,SZF1-1	12 hits	ABCC8	missense
2	43267038	rs7603255		1 hit	THADA	intronic
2	164698697	rs7609045	Evi-1,GATA,Pitx2	1 hit	COBLL1	intronic
3	123351670	rs7613951	AP-1		ADCY5	intronic
3	12342215	rs7638903		4 hits	PPARG	intronic
3	12350314	rs7647481		4 hits	PPARG	intronic
3	12350773	rs7649970	5 altered motifs	4 hits	PPARG	intronic
10	112984202	rs7895307	EBF		TCF7L2	intronic
10	113006958	rs7896811	5 altered motifs		TCF7L2	intronic
10	113034064	rs7900150	Mef2,Pou1f1	1 hit	TCF7L2	intronic
10	112973147	rs7901275	GCNF,HDAC2,Rad21		TCF7L2	intronic
10	112994329	rs7901695			TCF7L2	intronic
10	112998590	rs7903146	7 altered motifs		TCF7L2	intronic
10	113014168	rs7904519		1 hit	TCF7L2	intronic
10	113027331	rs7907610	FAC1,Myc	1 hit	TCF7L2	intronic
10	112973123	rs7917983	Dmbx1,Ik-2		TCF7L2	intronic
10	113027253	rs7924080	PU.1	1 hit	TCF7L2	intronic
16	75218429	rs8056814	5 altered motifs	2 hits	570bp 5' of CTRB1
17	37741595	rs8064454	Arid5a,CEBPB,Mef2		HNF1B	intronic
10	79182863	rs810517	Dbx2		ZMIZ1	intronic
15	77538291	rs869301	4 altered motifs	5 hits	4.2kb 3' of RP11-307C19.1
2	43222999	rs9170	Hmbox1	1 hit	ZFP36L2	3'-UTR
2	226197364	rs952227	Hoxb13,Obox6	1 hit	12kb 5' of AC068138.1
2	164698148	rs9653282	4 altered motifs	1 hit	COBLL1	intronic
3	123377973	rs9883204	5 altered motifs		ADCY5	intronic
4	6281526	rs9997824	ERalpha-a	6 hits	WFS1	intronic
4	6291182	rs9998519	PPAR,PU.1,STAT	9 hits	WFS1	intronic
