# Supplementary material for: Integrative analysis of super enhancer SNPs for type 2 diabetes
Source: PLoS One. 2018 Jan 31;13(1):e0192105. doi: 10.1371/journal.pone.0192105 (PMC5792005; doi:10.1371/journal.pone.0192105)
Supplement: S8 Table — (XLSX) [file pone.0192105.s008.xlsx]

## Sheet: S8 Table
S8 Table. Long-range interaction analysis of T2D super enhancer SNPs
CHRPOS	SNP ID	Genotype	Locus	Final_P	Lead SNP	Lead SNP_P	R SQUARE	Status
10:114756041	rs4506565	A|T	TCF7L2	1.12e-137	rs7903146	1.2e-139	0.897	long-rang interaction,Significant TFBS affinity,enhancer
10:114808902	rs12255372	G|T	TCF7L2	3.25e-111	rs12255372	2.92e-112	1	long-rang interaction,Significant TFBS affinity,enhancer,direct effect
10:114752503	rs17747324	T|C	TCF7L2	5.56e-99	rs17747324	8.86e-102	1	long-rang interaction,Significant TFBS affinity,enhancer,direct effect
10:114765747	rs4575195	C|A	TCF7L2	3.44e-70	rs4575195	5.04e-71	1	Significant TFBS affinity,enhancer,direct effect
10:114749734	rs35011184	G|A	TCF7L2	8.53e-69	rs35011184	4.5e-67	1	long-rang interaction,Significant TFBS affinity,enhancer,gerp,direct effect
10:114750500	rs72826075	A|G	TCF7L2	1.13e-67	rs72826075	2.59e-67	1	long-rang interaction,Significant TFBS affinity,enhancer,direct effect
10:114781950	rs55853916	G|C	TCF7L2	1.22e-67	rs55853916	1.61e-67	1	long-rang interaction,Significant TFBS affinity,enhancer,direct effect
10:114799172	rs56087297	A|G	TCF7L2	5.89e-67	rs56087297	1.79e-69	1	Significant TFBS affinity,enhancer,direct effect
10:114773608	rs55899248	A|G	TCF7L2	7.76e-66	rs55899248	5.77e-68	1	long-rang interaction,Significant TFBS affinity,enhancer,direct effect
10:114782790	rs55972445	G|T	TCF7L2	6.9e-65	rs55972445	3.32e-67	1	long-rang interaction,Significant TFBS affinity,enhancer,direct effect
10:114758779	rs4267006	G|T	TCF7L2	7.04e-62	rs4267006	6.59e-64	1	long-rang interaction,Significant TFBS affinity,enhancer,direct effect
10:114793823	rs7900150	T|A	TCF7L2	2.3e-59	rs7077039	1.27e-58	0.919	Significant TFBS affinity,enhancer
10:114817009	rs11196211	A|C	TCF7L2	1.68e-57	rs11196211	2.43e-58	1	Significant TFBS affinity,enhancer,direct effect
10:114788436	rs56299331	C|T	TCF7L2	2.71e-56	rs56299331	5.3e-58	1	long-rang interaction,Significant TFBS affinity,enhancer,direct effect
10:114806697	rs61872786	G|A	TCF7L2	3.22e-54	rs61872786	2.75e-55	1	long-rang interaction,Significant TFBS affinity,enhancer,gerp,direct effect
10:114801488	rs72826094	A|T	TCF7L2	8.73e-54	rs72826094	1.34e-54	1	long-rang interaction,Significant TFBS affinity,enhancer,direct effect
10:114798893	rs61872784	T|A	TCF7L2	1.38e-52	rs61872784	3.64e-53	1	Significant TFBS affinity,enhancer,direct effect
10:114734096	rs11196174	A|G	TCF7L2	2.6e-48	rs11196175	5.66e-48	0.858	long-rang interaction,Significant TFBS affinity,enhancer
10:114818754	rs35519679	G|A	TCF7L2	1.24e-45	rs35519679	9.09e-45	1	Significant TFBS affinity,enhancer,direct effect
10:114781400	rs10787473	C|A	TCF7L2	3.08e-30	rs10787473	4.12e-30	1	long-rang interaction,Significant TFBS affinity,enhancer,direct effect
10:114813041	rs4077527	C|T	TCF7L2	3.39e-30	rs4077527	7.21e-31	1	Significant TFBS affinity,enhancer,gerp,direct effect
10:114732906	rs7901275	A|C	TCF7L2	7.82e-30	rs7901275	1.91e-30	1	long-rang interaction,Significant TFBS affinity,enhancer,direct effect
10:114787090	rs7907610	A|G	TCF7L2	7.99e-29	rs7907610	1.1e-30	1	long-rang interaction,Significant TFBS affinity,enhancer,direct effect
10:114777141	rs11279190	T|C	TCF7L2	2.84e-28	rs11279190	4.66e-30	1	long-rang interaction,Significant TFBS affinity,enhancer,direct effect
10:114780633	rs11196191	A|C	TCF7L2	1.89e-26	rs11196191	6.49e-28	1	long-rang interaction,Significant TFBS affinity,enhancer,direct effect
10:114821527	rs61872790	A|G	TCF7L2	1.27e-25	rs61872790	2.11e-25	1	Significant TFBS affinity,enhancer,gerp,direct effect
10:114746580	rs4073980	C|G	TCF7L2	2.79e-24	rs4073980	2.74e-24	1	long-rang interaction,Significant TFBS affinity,enhancer,direct effect
10:114737050	rs6585196	C|T	TCF7L2	7.11e-24	rs10128255	2.24e-22	1	long-rang interaction,Significant TFBS affinity,enhancer
10:114747277	rs4073288	G|A	TCF7L2	1.69e-23	rs4073288	1.28e-24	1	long-rang interaction,Significant TFBS affinity,enhancer,direct effect
10:114821249	rs11196212	T|C	TCF7L2	4.89e-23	rs11196212	1.41e-21	1	Significant TFBS affinity,enhancer,direct effect
4:6303022	rs1801214	C|A,G,T	WFS1	9.46e-20	rs4458523	2.02e-15	1	long-rang interaction,Significant TFBS affinity,gerp
10:114803307	rs11196201	A|T	TCF7L2	4.89e-19	rs12266632	2.38e-19	1	long-rang interaction,Significant TFBS affinity,enhancer
10:114745788	rs7079711	G|A	TCF7L2	3.84e-18	rs7079711	1.45e-14	1	long-rang interaction,Significant TFBS affinity,enhancer,gerp,direct effect
4:6295322	rs10937719	C|G	WFS1	3.04e-16	rs1801214	3.3e-15	0.806	long-rang interaction,Significant TFBS affinity,enhancer
3:12389313	rs17036326	A|G	PPARG	4.4e-16	rs1801282	1.05e-12	1	long-rang interaction,Significant TFBS affinity,enhancer,gerp
3:123093530	rs2124500	T|C	ADCY5	5.07e-15	rs11717195	6.47e-14	0.948	long-rang interaction,Significant TFBS affinity
4:6302519	rs1801212	G|A	WFS1	5.32e-14	rs1046319	2.57e-12	0.936	long-rang interaction,Significant TFBS affinity,gerp
4:6264968	rs4247202	T|C	4p16.1	9.47e-14	rs13108780	1.19e-14	0.826	long-rang interaction,Significant TFBS affinity,enhancer
2:227116365	rs2972143	A|G	2q36.3	1.3e-13	rs2943634	8.41e-12	0.832	long-rang interaction,Significant TFBS affinity
2:43566990	rs13411629	T|C	THADA	1.74e-13	rs4372955	5.26e-11	1	long-rang interaction,Significant TFBS affinity,enhancer
10:114818772	rs35936842	G|A	TCF7L2	1.95e-13	rs35936842	2.79e-14	1	Significant TFBS affinity,enhancer,direct effect
4:6287241	rs4689393	T|C	WFS1	2e-13	rs4689393	6.14e-12	1	long-rang interaction,Significant TFBS affinity,enhancer,direct effect
4:6304242	rs1046317	T|C	WFS1	3.49e-13	rs1046317	1.36e-12	1	long-rang interaction,Significant TFBS affinity,direct effect
10:80944230	rs703977	T|G	ZMIZ1	8.28e-13	rs12571751	1.02e-10	0.961	long-rang interaction,Significant TFBS affinity,enhancer,gerp
10:114766717	rs7896811	C|T	TCF7L2	8.3e-13	rs7896811	1.15e-12	1	Significant TFBS affinity,enhancer,direct effect
12:66237410	rs2612057	T|A	HMGA2	8.32e-13	rs2261181	1.16e-09	0.801	long-rang interaction,Significant TFBS affinity,enhancer,gerp
3:123131254	rs17361324	C|T	ADCY5	1.66e-12	rs6798189	9.08e-13	0.805	long-rang interaction,Significant TFBS affinity
17:36098040	rs4430796	G|A	HNF1B	1.72e-12	rs11263763	1.57e-10	0.961	Significant TFBS affinity,enhancer
8:41519462	rs515071	A|G	ANK1	2.14e-12	rs516946	2.49e-10	1	long-rang interaction,Significant TFBS affinity,enhancer,gerp
10:114822739	rs7085989	A|G	TCF7L2	3.01e-12	rs7085989	1.19e-12	1	Significant TFBS affinity,enhancer,direct effect
4:6321396	rs4688993	C|T	4p16.1	9.61e-12	rs1046314	3.91e-13	0.814	long-rang interaction,Significant TFBS affinity,enhancer
2:227093585	rs2943640	A|C	2q36.3	1.06e-11	rs2176042	4.33e-11	0.822	long-rang interaction,Significant TFBS affinity
10:114750157	rs11196182	C|T	TCF7L2	1.06e-11	rs11196182	2.57e-10	1	long-rang interaction,Significant TFBS affinity,enhancer,direct effect
11:17408630	rs5215	C|T	KCNJ11	1.87e-11	rs5215	8.5e-10	1	long-rang interaction,Significant TFBS affinity,enhancer,gerp,direct effect
17:36101156	rs7501939	T|C	HNF1B	2e-11	rs7501939	2.39e-10	1	Significant TFBS affinity,enhancer,direct effect
10:114760284	rs35801464	C|T	TCF7L2	2.58e-11	rs35801464	3.15e-12	1	Significant TFBS affinity,enhancer,direct effect
15:77763712	rs8034133	C|G	HMG20A	3e-11	rs7177055	4.6e-09	0.856	long-rang interaction,Significant TFBS affinity,enhancer
10:114820191	rs12245680	T|C	TCF7L2	5.13e-11	rs12245680	3.78e-10	1	Significant TFBS affinity,enhancer,gerp,direct effect
10:80941936	rs3915932	G|C	ZMIZ1	5.69e-11	rs703982	2.34e-09	0.96	long-rang interaction,Significant TFBS affinity,enhancer
17:36102381	rs11651052	A|G	HNF1B	5.79e-11	rs11651052	1.97e-11	1	Significant TFBS affinity,enhancer,direct effect
2:43515483	rs13411327	G|C	THADA	8.55e-11	rs6756560	3.92e-08	0.889	Significant TFBS affinity,enhancer
4:6281496	rs4476672	A|G	WFS1	1.46e-10	rs4476672	1.82e-08	1	long-rang interaction,Significant TFBS affinity,enhancer,direct effect
4:6272718	rs4689389	G|A	WFS1	1.65e-10	rs4689389	2.94e-08	1	Significant TFBS affinity,enhancer,gerp,direct effect
3:123129170	rs35606005	C|T	ADCY5	1.8e-10	rs35606005	2.28e-08	1	long-rang interaction,Significant TFBS affinity,direct effect
19:19721722	rs12610185	G|A	PBX4	2.09e-10	rs3794991	3.71e-08	0.899	long-rang interaction,Significant TFBS affinity,enhancer,gerp
10:114749018	rs11196181	G|A	TCF7L2	2.24e-10	rs11196181	3.2e-08	1	long-rang interaction,Significant TFBS affinity,enhancer,direct effect
4:6292758	rs56102017	G|A,T	WFS1	2.49e-10	rs56102017	1.33e-09	1	long-rang interaction,Significant TFBS affinity,enhancer,direct effect
3:123051019	rs34642857	T|C	ADCY5	3.71e-10	rs34642857	3.11e-08	1	long-rang interaction,Significant TFBS affinity,enhancer,direct effect
3:123093887	rs6794202	C|T	ADCY5	4.97e-10	rs6794202	5.04e-10	1	long-rang interaction,Significant TFBS affinity,direct effect
11:72615069	rs11602858	C|G	FCHSD2	4.99e-10	rs613937	8.64e-10	0.816	long-rang interaction,Significant TFBS affinity
4:6286954	rs3821941	A|C,G,T	WFS1	5.17e-10	rs3821941	2.31e-08	1	long-rang interaction,Significant TFBS affinity,enhancer,direct effect
4:6295583	rs6446481	C|A	WFS1	5.65e-10	rs6446481	2.78e-08	1	long-rang interaction,Significant TFBS affinity,enhancer,direct effect
3:123087916	rs35841686	T|A	ADCY5	5.87e-10	rs35841686	3.77e-10	1	long-rang interaction,Significant TFBS affinity,direct effect
3:123090360	rs34970607	G|A	ADCY5	6.56e-10	rs34970607	1.97e-10	1	long-rang interaction,Significant TFBS affinity,direct effect
11:72433098	rs1552224	A|C	ARAP1	7.43e-10	rs1552224	1.79e-10	1	Significant TFBS affinity,enhancer,direct effect
2:43494177	rs7603255	T|C	THADA	8.21e-10	rs17334233	2.76e-08	0.84	long-rang interaction,Significant TFBS affinity,enhancer
17:36101586	rs8064454	A|C	HNF1B	9.11e-10	rs8064454	6.5e-11	1	Significant TFBS affinity,enhancer,direct effect
17:36096300	rs2005705	A|G	HNF1B	1.2e-09	rs11651755	1.84e-10	0.814	Significant TFBS affinity,enhancer
4:6290037	rs4342257	G|C	WFS1	1.22e-09	rs4342257	7.16e-10	1	long-rang interaction,Significant TFBS affinity,enhancer,direct effect
10:114771843	rs57225583	A|G	TCF7L2	1.39e-09	rs57225583	1.03e-10	1	long-rang interaction,Significant TFBS affinity,enhancer,direct effect
4:6299914	rs4234731	A|G	WFS1	1.49e-09	rs4234731	2.32e-09	1	long-rang interaction,Significant TFBS affinity,direct effect
4:6283253	rs9997824	T|C	WFS1	1.76e-09	rs9997824	9.66e-10	1	long-rang interaction,Significant TFBS affinity,enhancer,direct effect
4:6283460	rs10028875	C|T	WFS1	1.76e-09	rs10028875	1.63e-09	1	long-rang interaction,Significant TFBS affinity,enhancer,direct effect
4:6287456	rs4688988	C|T	WFS1	2.31e-09	rs4688988	8.83e-09	1	long-rang interaction,Significant TFBS affinity,enhancer,direct effect
4:6292909	rs9998519	C|T	WFS1	2.76e-09	rs9998519	6.33e-10	1	long-rang interaction,Significant TFBS affinity,enhancer,direct effect
4:6294124	rs4629534	G|T	WFS1	3.95e-09	rs4629534	3.92e-08	1	long-rang interaction,Significant TFBS affinity,enhancer,direct effect
1:214156514	rs340879	T|C	1q32.3	6.17e-09	rs2075423	8.1e-09	0.828	long-rang interaction,Significant TFBS affinity,enhancer
4:6282393	rs1079215	A|G	WFS1	8.73e-09	rs1079215	2.19e-09	1	long-rang interaction,Significant TFBS affinity,enhancer,direct effect
4:6293474	rs13147655	A|G	WFS1	9.62e-09	rs13147655	2.09e-09	1	long-rang interaction,Significant TFBS affinity,enhancer,direct effect
2:43546632	rs17406126	A|T	THADA	1e-08	rs17406174	2.18e-09	0.839	long-rang interaction,Significant TFBS affinity,enhancer
4:6294655	rs13114527	T|G	WFS1	1.02e-08	rs13114527	4.27e-09	1	long-rang interaction,Significant TFBS affinity,enhancer,direct effect
4:6282473	rs1079216	T|C	WFS1	1.19e-08	rs1079216	6.22e-09	1	long-rang interaction,Significant TFBS affinity,enhancer,direct effect
3:123054770	rs72964564	A|C	ADCY5	1.37e-08	rs72964564	2.79e-09	1	long-rang interaction,Significant TFBS affinity,direct effect
10:114861304	rs10885414	A|G	TCF7L2	1.5e-08	rs10885414	1.78e-08	1	long-rang interaction,Significant TFBS affinity,enhancer,direct effect
4:6298582	rs4501291	C|T	WFS1	1.52e-08	rs4501291	3.76e-08	1	long-rang interaction,Significant TFBS affinity,direct effect
10:114779013	rs12762233	C|T	TCF7L2	1.6e-08	rs12762233	5.55e-09	1	long-rang interaction,Significant TFBS affinity,enhancer,direct effect
4:6294414	rs10016157	T|C	WFS1	1.6e-08	rs10016157	9.84e-10	1	long-rang interaction,Significant TFBS affinity,enhancer,direct effect
4:6295064	rs10755148	A|G	WFS1	1.69e-08	rs10755148	3.45e-09	1	long-rang interaction,Significant TFBS affinity,enhancer,direct effect
4:6281458	rs11727100	A|C	WFS1	2.16e-08	rs11727100	1.09e-08	1	long-rang interaction,Significant TFBS affinity,enhancer,direct effect
4:6282157	rs1079214	T|C	WFS1	4.57e-08	rs1079214	1.53e-08	1	long-rang interaction,Significant TFBS affinity,enhancer,direct effect
4:6271416	rs4273545	G|T	WFS1	6.35e-08	rs4273545	4.46e-08	1	Significant TFBS affinity,enhancer,promoter,direct effect
4:6286711	rs3821940	C|A,G,T	WFS1	6.75e-08	rs3821940	4.71e-08	1	long-rang interaction,Significant TFBS affinity,enhancer,direct effect
3:123129946	rs11715633	G|A	ADCY5	7.34e-08	rs11715633	2.94e-08	1	long-rang interaction,Significant TFBS affinity,direct effect
4:6286847	rs6817447	G|T	WFS1	7.7e-08	rs6817447	3.2e-08	1	long-rang interaction,Significant TFBS affinity,enhancer,direct effect
10:114781863	rs12258274	T|G	TCF7L2	1.23e-07	rs12258274	2.01e-08	1	long-rang interaction,Significant TFBS affinity,enhancer,direct effect
