# Supplementary material for: Integrative analysis of super enhancer SNPs for type 2 diabetes
Source: PLoS One. 2018 Jan 31;13(1):e0192105. doi: 10.1371/journal.pone.0192105 (PMC5792005; doi:10.1371/journal.pone.0192105)
Supplement: S9 Table — (XLSX) [file pone.0192105.s009.xlsx]

## Sheet: S9 Table
S9 Table. GO analysis of T2D super enhancer SNPs target genes
GOID	Term	log_odds_ratio	p
GO:0048008	platelet-derived growth factor receptor signaling pathway	6.72459	6.97439e-13
GO:0010172	embryonic body morphogenesis	7.69602	7.26284e-10
GO:0050794	regulation of cellular process	1.13991	4.9781e-08
GO:0023052	signaling	1.63672	1.09694e-07
GO:0044700	single organism signaling	1.63672	1.09694e-07
GO:0050789	regulation of biological process	1.07689	1.9048e-07
GO:0007154	cell communication	1.58739	2.04357e-07
GO:0065007	biological regulation	1.0174	3.75488e-07
GO:0007166	cell surface receptor signaling pathway	2.26835	6.59382e-07
GO:0051974	negative regulation of telomerase activity	7.8766	9.20353e-07
GO:0016055	Wnt signaling pathway	3.99341	2.99912e-06
GO:0198738	cell-cell signaling by wnt	3.99341	2.99912e-06
GO:0007165	signal transduction	1.56964	3.07346e-06
GO:0007186	G-protein coupled receptor signaling pathway	3.20606	3.18639e-06
GO:0051972	regulation of telomerase activity	7.39117	3.5251e-06
GO:0051716	cellular response to stimulus	1.38163	4.88406e-06
GO:0045685	regulation of glial cell differentiation	5.27569	4.88406e-06
GO:0002674	negative regulation of acute inflammatory response	7.19852	5.46172e-06
GO:1905114	cell surface receptor signaling pathway involved in cell-cell signaling	3.75742	8.5509e-06
GO:2000279	negative regulation of DNA biosynthetic process	7.0286	8.5509e-06
GO:0007267	cell-cell signaling	2.69186	1.00745e-05
GO:0046321	positive regulation of fatty acid oxidation	6.9506	1.00745e-05
GO:0071285	cellular response to lithium ion	6.8766	1.22275e-05
GO:0001838	embryonic epithelial tube formation	4.42845	1.29674e-05
GO:0072175	epithelial tube formation	4.42092	1.30862e-05
GO:0048713	regulation of oligodendrocyte differentiation	5.66247	1.63917e-05
GO:0050872	white fat cell differentiation	6.73909	1.65722e-05
GO:0035148	tube formation	4.27796	2.33027e-05
GO:0001843	neural tube closure	4.76112	2.67202e-05
GO:0014013	regulation of gliogenesis	4.75006	2.73572e-05
GO:0060606	tube closure	4.73909	2.80124e-05
GO:0016331	morphogenesis of embryonic epithelium	4.20498	2.87669e-05
GO:0001973	adenosine receptor signaling pathway	7.97613	3.87211e-05
GO:0035588	G-protein coupled purinergic receptor signaling pathway	7.97613	3.87211e-05
GO:0014020	primary neural tube formation	4.62362	4.06906e-05
GO:0021915	neural tube development	4.09899	4.28704e-05
GO:0048714	positive regulation of oligodendrocyte differentiation	6.29163	4.55173e-05
GO:0033189	response to vitamin A	6.24433	5.03291e-05
GO:0046320	regulation of fatty acid oxidation	6.24433	5.03291e-05
GO:0010226	response to lithium ion	6.11106	7.25966e-05
GO:0001841	neural tube formation	4.44364	7.61247e-05
GO:0072358	cardiovascular system development	2.66584	7.65768e-05
GO:0072359	circulatory system development	2.66584	7.65768e-05
GO:0050896	response to stimulus	1.09689	8.32126e-05
GO:0031000	response to caffeine	6.0286	8.32126e-05
GO:0045923	positive regulation of fatty acid metabolic process	6.0286	8.32126e-05
GO:0045444	fat cell differentiation	4.39117	8.54093e-05
GO:0007169	transmembrane receptor protein tyrosine kinase signaling pathway	3.00475	8.76157e-05
GO:0015909	long-chain fatty acid transport	5.98907	8.76157e-05
GO:2000278	regulation of DNA biosynthetic process	5.98907	8.76157e-05
GO:0007195	adenylate cyclase-inhibiting dopamine receptor signaling pathway	7.46156	9.7765e-05
GO:0060429	epithelium development	2.55107	0.000151358
GO:0045600	positive regulation of fat cell differentiation	5.73909	0.000166075
GO:0045598	regulation of fat cell differentiation	4.77899	0.0001904
GO:0050873	brown fat cell differentiation	5.58381	0.000247237
GO:0035587	purinergic receptor signaling pathway	6.97613	0.000264442
GO:0045687	positive regulation of glial cell differentiation	5.55467	0.000264442
GO:0051053	negative regulation of DNA metabolic process	4.65009	0.000277152
GO:0007191	adenylate cyclase-activating dopamine receptor signaling pathway	6.78349	0.000385796
GO:0015908	fatty acid transport	5.39117	0.00038848
GO:0009409	response to cold	5.34054	0.000441201
GO:0035239	tube morphogenesis	3.09524	0.000643626
GO:0040008	regulation of growth	2.82156	0.000724931
GO:0044763	single-organism cellular process	0.771903	0.000749389
GO:0002673	regulation of acute inflammatory response	5.0286	0.000982093
GO:0031100	organ regeneration	5.0286	0.000982093
GO:0071804	cellular potassium ion transport	6.25993	0.00106502
GO:0071805	potassium ion transmembrane transport	6.25993	0.00106502
GO:0007167	enzyme linked receptor protein signaling pathway	2.5446	0.00106502
GO:0019395	fatty acid oxidation	4.89474	0.00136029
GO:0034440	lipid oxidation	4.8766	0.00141482
GO:0048598	embryonic morphogenesis	2.66975	0.00151871
GO:0001568	blood vessel development	2.88791	0.00159743
GO:0014015	positive regulation of gliogenesis	4.82349	0.00159743
GO:0001701	in utero embryonic development	2.86313	0.00177039
GO:0014074	response to purine-containing compound	3.99689	0.00196458
GO:0019217	regulation of fatty acid metabolic process	4.69073	0.00219386
GO:0001944	vasculature development	2.80621	0.00227824
GO:0006355	regulation of transcription, DNA-templated	1.36938	0.002327
GO:1903506	regulation of nucleic acid-templated transcription	1.36938	0.002327
GO:0060562	epithelial tube morphogenesis	3.07514	0.002327
GO:0044699	single-organism process	0.657816	0.00242932
GO:2001141	regulation of RNA biosynthetic process	1.36362	0.00243048
GO:0009888	tissue development	1.97489	0.00253585
GO:0045165	cell fate commitment	3.39978	0.00259211
GO:0015718	monocarboxylic acid transport	4.58381	0.00269811
GO:0051252	regulation of RNA metabolic process	1.33744	0.00307955
GO:0043627	response to estrogen	4.43034	0.00395317
GO:0050728	negative regulation of inflammatory response	4.36563	0.00463002
GO:0071248	cellular response to metal ion	4.32816	0.00508044
GO:0006813	potassium ion transport	4.31588	0.00520743
GO:0007212	dopamine receptor signaling pathway	5.39117	0.00521447
GO:0043009	chordate embryonic development	2.38119	0.00566209
GO:0048729	tissue morphogenesis	2.58566	0.00566209
GO:0033273	response to vitamin	4.26779	0.00573536
GO:0071241	cellular response to inorganic substance	4.25601	0.00582503
GO:0045935	positive regulation of nucleobase-containing compound metabolic process	1.93174	0.00605172
GO:2000112	regulation of cellular macromolecule biosynthetic process	1.26082	0.00605172
GO:0009792	embryo development ending in birth or egg hatching	2.35862	0.00605172
GO:0045893	positive regulation of transcription, DNA-templated	2.05155	0.00605172
GO:1903508	positive regulation of nucleic acid-templated transcription	2.05155	0.00605172
GO:1902680	positive regulation of RNA biosynthetic process	2.02496	0.00695412
GO:0007193	adenylate cyclase-inhibiting G-protein coupled receptor signaling pathway	5.19852	0.00697781
GO:0010107	potassium ion import	7.19852	0.007099
GO:0019219	regulation of nucleobase-containing compound metabolic process	1.23327	0.00750147
GO:0010556	regulation of macromolecule biosynthetic process	1.233	0.00750147
GO:0048608	reproductive structure development	2.74614	0.00750147
GO:0061458	reproductive system development	2.74614	0.00750147
GO:0051254	positive regulation of RNA metabolic process	2.00422	0.00750147
GO:0045834	positive regulation of lipid metabolic process	4.10049	0.00778303
GO:0031348	negative regulation of defense response	4.06924	0.00840329
GO:0055114	oxidation-reduction process	2.69527	0.00893036
GO:0051173	positive regulation of nitrogen compound metabolic process	1.85497	0.00897017
GO:0035295	tube development	2.43864	0.00953087
GO:0006869	lipid transport	3.40151	0.00953254
GO:0002009	morphogenesis of an epithelium	2.66158	0.00996438
GO:0010468	regulation of gene expression	1.18425	0.0113438
GO:0031326	regulation of cellular biosynthetic process	1.18476	0.0113438
GO:0045926	negative regulation of growth	3.33063	0.0115118
GO:0043279	response to alkaloid	3.9039	0.0121253
GO:0009889	regulation of biosynthetic process	1.17213	0.0125793
GO:0010565	regulation of cellular ketone metabolic process	3.86761	0.0131809
GO:0010876	lipid localization	3.26307	0.0139387
GO:0051171	regulation of nitrogen compound metabolic process	1.14967	0.0154748
GO:0006811	ion transport	2.1229	0.016667
GO:0009266	response to temperature stimulus	3.7639	0.0169125
GO:0010557	positive regulation of macromolecule biosynthetic process	1.84418	0.017033
GO:0007189	adenylate cyclase-activating G-protein coupled receptor signaling pathway	4.67496	0.017033
GO:0010628	positive regulation of gene expression	1.82982	0.0182767
GO:0031099	regeneration	3.72279	0.0182767
GO:0051052	regulation of DNA metabolic process	3.1629	0.0182767
GO:0007399	nervous system development	1.54747	0.0186838
GO:0030308	negative regulation of cell growth	3.69073	0.0196488
GO:0050885	neuromuscular process controlling balance	4.46156	0.0253849
GO:0009790	embryo development	1.88746	0.0254147
GO:0015672	monovalent inorganic cation transport	3.04472	0.0257924
GO:0031328	positive regulation of cellular biosynthetic process	1.75257	0.0276766
GO:0030258	lipid modification	3.51904	0.029922
GO:0009891	positive regulation of biosynthetic process	1.7324	0.0307631
GO:0090276	regulation of peptide hormone secretion	3.4706	0.033558
GO:0002791	regulation of peptide secretion	3.45706	0.0343651
GO:0090087	regulation of peptide transport	3.45706	0.0343651
GO:0046942	carboxylic acid transport	3.45033	0.0347731
GO:0042493	response to drug	2.55467	0.038113
GO:0035987	endodermal cell differentiation	5.80621	0.0390712
GO:0045944	positive regulation of transcription from RNA polymerase II promoter	2.07958	0.0403828
GO:0001890	placenta development	3.37835	0.0405358
GO:0044092	negative regulation of molecular function	2.27117	0.041098
GO:0000122	negative regulation of transcription from RNA polymerase II promoter	2.24101	0.0459549
GO:0003006	developmental process involved in reproduction	2.21961	0.0497093
GO:0001558	regulation of cell growth	2.80278	0.0497093
